# Supplementary material for: Rapid Remodeling of the Human Gut Microbiome in Response to Short‐Term Animal Product Restriction and Associations with Host Molecular Phenotypes
Source: Adv Sci (Weinh). 2026 Feb 24;13(30):e15575. doi: 10.1002/advs.202515575 (PMC13248852; doi:10.1002/advs.202515575)
Supplement: Supplementary file 2 — Supporting File 2: advs74549‐sup‐0002‐TableS2.xlsx [file ADVS-13-e15575-s002.xlsx]

## Sheet: Genera
PR_T1 - PR_T2										NR_T1 - NR_T2										PR_T1 - NR_T1										PR_T2 - NR_T2
feature	metadata	value	coef	stderr	pval	qval	N	N.not.zero		feature	metadata	value	coef	stderr	pval	qval	N	N.not.zero		feature	metadata	value	coef	stderr	pval	qval	N	N.not.zero		feature	metadata	value	coef	stderr	pval	qval	N	N.not.zero
Negativibacillus	Timepoint	2	-1.02844	0.120734	1.61995e-17	2.60812e-15	376	234		Lactiplantibacillus	Timepoint	2	-1.05597	0.252612	2.91243e-05	0.00468902	388	90		Faecalitalea	Dietary_group	PR	1.51012	0.404808	0.00022077	0.0346609	382	98		Limosilactobacillus	Dietary_group	PR	2.64778	0.588122	9.00128e-06	0.0014042	382	45
Ruminococcus torques group	Timepoint	2	-0.518065	0.0623631	9.79579e-17	7.88561e-15	376	374		Haemophilus	Timepoint	2	0.430512	0.150952	0.00434471	0.298209	388	186		Agathobacter	Dietary_group	PR	0.277572	0.0836696	0.000997389	0.0591064	382	373		Negativibacillus	Dietary_group	PR	-0.840679	0.199749	3.22003e-05	0.00251162	382	244
Butyricicoccus	Timepoint	2	0.370419	0.055415	2.3179e-11	1.24394e-09	376	373		Ruminococcus torques group	Timepoint	2	-0.148931	0.0553739	0.00715492	0.298209	388	387		Parasutterella	Dietary_group	PR	0.566216	0.172545	0.00112942	0.0591064	382	322		Merdibacter	Dietary_group	PR	-0.778891	0.193986	7.17924e-05	0.0037332	382	235
Dorea	Timepoint	2	-0.248174	0.0396422	3.84129e-10	1.54612e-08	376	374		Catenisphaera	Timepoint	2	0.371265	0.141386	0.00864232	0.298209	388	58		Clostridium innocuum group	Dietary_group	PR	0.842929	0.265415	0.00161776	0.059176	382	168		Lacticaseibacillus	Dietary_group	PR	-1.91406	0.508633	0.000194738	0.00759476	382	54
Ruminococcus gnavus group	Timepoint	2	-1.13575	0.190825	2.65227e-09	8.54032e-08	376	142		Fournierella	Timepoint	2	-0.33125	0.127293	0.00926115	0.298209	388	177		Lachnospiraceae AC2044 group	Dietary_group	PR	-1.31193	0.419128	0.00188459	0.059176	382	73		Ruminococcus torques group	Dietary_group	PR	-0.317717	0.0886988	0.000386037	0.0120444	382	381
Holdemanella	Timepoint	2	-0.525535	0.090981	7.63561e-09	1.75619e-07	376	94		Negativibacillus	Timepoint	2	-0.242661	0.0970274	0.0123858	0.332353	388	298		Coprobacter	Dietary_group	PR	-0.579493	0.192598	0.00280032	0.0732751	382	253		Dorea	Dietary_group	PR	-0.194574	0.0554071	0.000499643	0.0129907	382	379
Streptococcus	Timepoint	2	-0.607715	0.10499	7.10987e-09	1.75619e-07	376	364		Holdemania	Timepoint	2	-0.183859	0.0798067	0.0212334	0.45051	388	313		Prevotellaceae NK3B31 group	Dietary_group	PR	-1.03886	0.38514	0.0073054	0.16385	382	64		Eubacterium	Dietary_group	PR	-1.72609	0.50191	0.000649545	0.0144756	382	43
Lactiplantibacillus	Timepoint	2	-1.50929	0.263368	9.99976e-09	2.01245e-07	376	90		Megamonas	Timepoint	2	0.658584	0.288948	0.0226523	0.45051	388	40		Ruminococcus gauvreauii group	Dietary_group	PR	-0.271145	0.106571	0.0113524	0.222791	382	333		Gemella	Dietary_group	PR	-1.25735	0.380208	0.00103432	0.0200151	382	96
Lacticaseibacillus	Timepoint	2	-2.3573	0.428743	3.83752e-08	6.86489e-07	376	62		Defluviitaleaceae UCG 011	Timepoint	2	-0.227347	0.101559	0.0251838	0.45051	388	273		Ruminococcus gnavus group	Dietary_group	PR	0.755282	0.307724	0.0145664	0.254103	382	157		Butyricicoccus	Dietary_group	PR	0.260541	0.0795515	0.00115472	0.0200151	382	375
Lactobacillus	Timepoint	2	-1.32407	0.259046	3.19912e-07	5.15058e-06	376	115		Allisonella	Timepoint	2	0.296888	0.13619	0.0292614	0.471109	388	112		Megamonas	Dietary_group	PR	1.2869	0.538788	0.0174124	0.260838	382	53		Actinomyces	Dietary_group	PR	-0.70969	0.222328	0.00153207	0.0239003	382	215
Holdemania	Timepoint	2	-0.457298	0.091395	5.62888e-07	8.23863e-06	376	284		Roseburia	Timepoint	2	0.131736	0.0632988	0.0374183	0.48402	388	385		Eubacterium	Dietary_group	PR	-1.02425	0.439891	0.0204226	0.260838	382	49		Lachnospiraceae NC2004 group	Dietary_group	PR	-0.679182	0.218449	0.00202027	0.0286511	382	131
Clostridium innocuum group	Timepoint	2	-0.941189	0.190438	7.72297e-07	1.03616e-05	376	152		Enorma	Timepoint	2	-0.524147	0.256402	0.0409297	0.48402	388	48		Catenisphaera	Dietary_group	PR	-1.48263	0.642085	0.021483	0.260838	382	46		Clostridium	Dietary_group	PR	-0.453011	0.149904	0.00268399	0.0348918	382	348
Merdibacter	Timepoint	2	-0.599325	0.125887	1.92819e-06	2.38798e-05	376	221		Flavonifractor	Timepoint	2	-0.181295	0.08879	0.041167	0.48402	388	278		Lactobacillus	Dietary_group	PR	0.890336	0.385921	0.0215981	0.260838	382	140		Romboutsia	Dietary_group	PR	-0.405289	0.135577	0.00298048	0.0357658	382	361
Eubacterium nodatum group	Timepoint	2	-0.783722	0.165765	2.26833e-06	2.60857e-05	376	147		Limosilactobacillus	Timepoint	2	-0.817746	0.405148	0.043551	0.48402	388	42		Asaccharospora	Dietary_group	PR	-0.701266	0.312016	0.0251884	0.28247	382	70		Oxalobacter	Dietary_group	PR	0.583019	0.199743	0.0037258	0.0415161	382	148
Latilactobacillus	Timepoint	2	-2.78411	0.646835	1.67586e-05	0.000179876	376	37		Terrisporobacter	Timepoint	2	-0.264243	0.13249	0.0461039	0.48402	388	205		Family XIII UCG 001	Dietary_group	PR	-0.186246	0.0863437	0.0316396	0.331161	382	350		Candidatus Soleaferrea	Dietary_group	PR	-0.416592	0.147442	0.00497432	0.0511142	382	206
Faecalitalea	Timepoint	2	-1.01501	0.255778	7.2386e-05	0.000728384	376	88		UBA1819	Timepoint	2	-0.242976	0.122934	0.0481014	0.48402	388	246		Christensenella	Dietary_group	PR	-0.621789	0.313758	0.0482395	0.452758	382	68		Dielma	Dietary_group	PR	-0.880379	0.313498	0.00524248	0.0511142	382	90
Oxalobacter	Timepoint	2	0.566698	0.143709	8.03417e-05	0.000755367	376	148		Eggerthella	Timepoint	2	-0.202395	0.105176	0.0543099	0.514346	388	209		GCA 900066575	Dietary_group	PR	-0.215388	0.109439	0.0497939	0.452758	382	322		Intestinimonas	Dietary_group	PR	-0.3744	0.137113	0.00662116	0.0607589	382	324
UBA1819	Timepoint	2	-0.49023	0.124696	8.44509e-05	0.000755367	376	229		Prevotella	Timepoint	2	0.478111	0.252443	0.0582341	0.520871	388	85		Lachnoclostridium	Dietary_group	PR	0.211942	0.108682	0.0519086	0.452758	382	381		Erysipelotrichaceae UCG 003	Dietary_group	PR	-0.313593	0.116485	0.00741882	0.0642964	382	365
Eggerthella	Timepoint	2	-0.456485	0.120847	0.000158491	0.00134301	376	222		Akkermansia	Timepoint	2	-0.327903	0.177557	0.0647838	0.542726	388	174		Lachnospiraceae UCG 010	Dietary_group	PR	-0.287075	0.154168	0.0633735	0.523665	382	347		Pygmaiobacter	Dietary_group	PR	-1.20643	0.45268	0.00803055	0.065935	382	31
Coprobacter	Timepoint	2	0.386459	0.104675	0.000222502	0.00179114	376	227		Bacteroides	Timepoint	2	-0.0629412	0.0344154	0.0674194	0.542726	388	387		Erysipelatoclostridium	Dietary_group	PR	0.366897	0.206351	0.0762119	0.569775	382	301		UCG 002	Dietary_group	PR	-0.284446	0.10884	0.00932566	0.0692763	382	340
Lachnospira	Timepoint	2	0.265948	0.0751437	0.00040136	0.00307709	376	364		Lactobacillus	Timepoint	2	-0.389762	0.221812	0.0788887	0.598395	388	126		Enterobacter	Dietary_group	PR	0.906707	0.509856	0.0761571	0.569775	382	66		UCG 009	Dietary_group	PR	-0.446227	0.170696	0.00930617	0.0692763	382	200
Megamonas	Timepoint	2	0.779246	0.221234	0.000427865	0.00307752	376	69		Prevotella_9	Timepoint	2	0.236195	0.135704	0.0817683	0.598395	388	116		Leuconostoc	Dietary_group	PR	-0.642411	0.376571	0.0888475	0.616711	382	93		Intestinibacter	Dietary_group	PR	-0.469622	0.180901	0.00980268	0.0695099	382	339
Ligilactobacillus	Timepoint	2	1.07815	0.306723	0.000439646	0.00307752	376	49		Olsenella	Timepoint	2	0.259391	0.151779	0.0874487	0.612141	388	89		Senegalimassilia	Dietary_group	PR	-0.369201	0.217437	0.0903462	0.616711	382	113		Collinsella	Dietary_group	PR	-0.231375	0.0910457	0.0114471	0.074406	382	330
Family XIII AD3011 group	Timepoint	2	-0.250648	0.0730107	0.000596873	0.00400402	376	362		Eubacterium oxidoreducens group	Timepoint	2	-0.327795	0.197999	0.0978151	0.656177	388	110		Lachnospiraceae ND3007 group	Dietary_group	PR	-0.130943	0.0821208	0.111665	0.712167	382	357		Ruminococcus gnavus group	Dietary_group	PR	-0.980322	0.383938	0.0110658	0.074406	382	129
Lachnospiraceae AC2044 group	Timepoint	2	-0.778004	0.234437	0.000904696	0.00582624	376	64		Parabacteroides	Timepoint	2	0.0753211	0.0468951	0.108239	0.668261	388	375		Butyricimonas	Dietary_group	PR	-0.206131	0.129903	0.113402	0.712167	382	293		Tyzzerella	Dietary_group	PR	0.625824	0.250303	0.0128373	0.0773117	382	137
NK4A214 group	Timepoint	2	0.290359	0.0880142	0.000970296	0.00600837	376	304		Colidextribacter	Timepoint	2	-0.0790331	0.0497643	0.112253	0.668261	388	375		UCG 008	Dietary_group	PR	-0.483516	0.316827	0.127825	0.719066	382	61		Lachnospiraceae UCG 010	Dietary_group	PR	-0.31759	0.127091	0.0128853	0.0773117	382	353
Tyzzerella	Timepoint	2	0.586427	0.178568	0.00102323	0.00610149	376	142		Family XIII AD3011 group	Timepoint	2	-0.108198	0.0687388	0.115477	0.668261	388	371		Catenibacterium	Dietary_group	PR	0.520811	0.344888	0.131865	0.719066	382	51		Turicibacter	Dietary_group	PR	-0.62415	0.25243	0.0138585	0.0800711	382	268
Terrisporobacter	Timepoint	2	-0.525861	0.160949	0.00108597	0.00624432	376	183		Enterococcus	Timepoint	2	-0.437791	0.2812	0.119501	0.668261	388	125		UCG 003	Dietary_group	PR	-0.177117	0.119337	0.138603	0.719066	382	310		Lachnospiraceae AC2044 group	Dietary_group	PR	-1.19647	0.487826	0.0146363	0.0815449	382	69
Intestinibacter	Timepoint	2	-0.356239	0.109432	0.00113259	0.0062878	376	339		Coprobacillus	Timepoint	2	-0.568859	0.372325	0.126548	0.668261	388	53		Olsenella	Dietary_group	PR	-0.579897	0.388554	0.136425	0.719066	382	77		Christensenella	Dietary_group	PR	-0.701483	0.289718	0.0159417	0.0857551	382	69
Turicibacter	Timepoint	2	-0.434785	0.13643	0.00143816	0.00746917	376	258		Coprococcus	Timepoint	2	-0.0826827	0.0550382	0.133025	0.668261	388	380		Merdibacter	Dietary_group	PR	-0.25915	0.178439	0.147252	0.719066	382	258		Butyricimonas	Dietary_group	PR	-0.321972	0.134296	0.0169977	0.0868038	382	288
UCG 004	Timepoint	2	0.51716	0.161983	0.0014096	0.00746917	376	67		Butyricicoccus	Timepoint	2	0.0901798	0.0597972	0.13153	0.668261	388	383		Colidextribacter	Dietary_group	PR	-0.117963	0.0814104	0.148178	0.719066	382	375		Lachnospira	Dietary_group	PR	0.233446	0.0975939	0.0172495	0.0868038	382	371
Lactococcus	Timepoint	2	-0.708925	0.223392	0.00150638	0.00757897	376	140		Eubacterium nodatum group	Timepoint	2	-0.181427	0.12179	0.136311	0.668261	388	176		Hydrogenoanaerobacterium	Dietary_group	PR	0.556636	0.385126	0.149201	0.719066	382	93		UBA1819	Dietary_group	PR	-0.462412	0.19829	0.0202313	0.0986275	382	224
Intestinimonas	Timepoint	2	-0.23526	0.0747266	0.00164237	0.00801277	376	315		Lachnospiraceae AC2044 group	Timepoint	2	-0.309741	0.212608	0.145155	0.668261	388	78		Fournierella	Dietary_group	PR	-0.400872	0.278683	0.151141	0.719066	382	173		Agathobacter	Dietary_group	PR	0.191838	0.0842544	0.0233572	0.110416	382	371
Odoribacter	Timepoint	2	-0.224265	0.074895	0.00274992	0.0130217	376	342		Anaerostipes	Timepoint	2	-0.0793196	0.0551134	0.150092	0.668261	388	388		Limosilactobacillus	Dietary_group	PR	0.931478	0.670476	0.165574	0.743793	382	49		Megamonas	Dietary_group	PR	0.955567	0.426513	0.0256505	0.117691	382	56
UCG 008	Timepoint	2	0.722571	0.246421	0.00336502	0.0154791	376	61		Lachnospiraceae NC2004 group	Timepoint	2	0.255831	0.178325	0.151391	0.668261	388	138		Erysipelotrichaceae UCG 003	Dietary_group	PR	-0.162538	0.119428	0.174342	0.743793	382	374		Terrisporobacter	Dietary_group	PR	-0.5788	0.263522	0.0286764	0.127815	382	173
Enterococcus	Timepoint	2	-1.00076	0.344466	0.00366954	0.016411	376	94		Romboutsia	Timepoint	2	0.11249	0.078502	0.151872	0.668261	388	382		Flavonifractor	Dietary_group	PR	0.2643	0.197427	0.181475	0.743793	382	271		Bifidobacterium	Dietary_group	PR	0.194583	0.090829	0.0328143	0.142195	382	351
Hydrogenoanaerobacterium	Timepoint	2	-0.658653	0.229246	0.0040643	0.0175746	376	83		Eubacterium xylanophilum group	Timepoint	2	-0.1208	0.0846525	0.153576	0.668261	388	310		Sutterella	Dietary_group	PR	-0.170597	0.1276	0.182046	0.743793	382	264		Eubacterium fissicatena group	Dietary_group	PR	-0.927717	0.443194	0.0369998	0.155999	382	37
Lachnospiraceae UCG 010	Timepoint	2	-0.227647	0.0794115	0.00414804	0.0175746	376	345		Faecalitalea	Timepoint	2	-0.295558	0.212675	0.164614	0.677296	388	76		Actinomyces	Dietary_group	PR	-0.220097	0.167129	0.188669	0.743793	382	240		Parasutterella	Dietary_group	PR	0.351122	0.171239	0.0410139	0.167985	382	313
Erysipelatoclostridium	Timepoint	2	-0.265056	0.0931858	0.00444975	0.0183695	376	284		Phocea	Timepoint	2	-0.35099	0.252655	0.16477	0.677296	388	68		Defluviitaleaceae UCG 011	Dietary_group	PR	-0.172897	0.132913	0.194116	0.743793	382	268		GCA 900066575	Dietary_group	PR	-0.219053	0.107443	0.0421733	0.167985	382	310
Flavonifractor	Timepoint	2	-0.302889	0.107025	0.0046536	0.0187307	376	238		Oscillibacter	Timepoint	2	-0.0830181	0.0609712	0.173326	0.677296	388	365		Prevotella	Dietary_group	PR	0.666069	0.52713	0.207169	0.743793	382	79		UCG 007	Dietary_group	PR	-0.697083	0.345546	0.0443743	0.167985	382	53
Enorma	Timepoint	2	-0.63556	0.228617	0.0054356	0.0213447	376	50		UCG 003	Timepoint	2	0.108382	0.0796085	0.173374	0.677296	388	319		Oscillospira	Dietary_group	PR	-0.237973	0.187561	0.20531	0.743793	382	302		Streptococcus	Dietary_group	PR	-0.468747	0.23287	0.0448398	0.167985	382	365
Frisingicoccus	Timepoint	2	-0.602335	0.22037	0.00627061	0.0240373	376	60		Hungatella	Timepoint	2	-0.437858	0.324092	0.176686	0.677296	388	57		Lachnospiraceae NK4B4 group	Dietary_group	PR	-0.434495	0.34323	0.206336	0.743793	382	66		Bacteroides	Dietary_group	PR	0.112582	0.0563119	0.0463036	0.167985	382	381
Gemella	Timepoint	2	-0.570837	0.215914	0.00819761	0.0306934	376	97		Lachnoclostridium	Timepoint	2	0.0649738	0.0492007	0.18664	0.698814	388	386		Catenibacillus	Dietary_group	PR	0.477961	0.383312	0.213206	0.743793	382	77		Lactococcus	Dietary_group	PR	-0.801054	0.400047	0.0459631	0.167985	382	122
Collinsella	Timepoint	2	-0.207665	0.0793779	0.00889269	0.0325266	376	314		Clostridium	Timepoint	2	0.125533	0.0981471	0.200888	0.704335	388	365		UCG 009	Dietary_group	PR	-0.211068	0.170331	0.216062	0.743793	382	215		Lachnoclostridium	Dietary_group	PR	0.185899	0.0945295	0.0499713	0.174184	382	380
Blautia	Timepoint	2	-0.0808737	0.0310027	0.0090913	0.0325266	376	376		UCG 007	Timepoint	2	-0.279571	0.221083	0.206032	0.704335	388	76		Coprococcus	Dietary_group	PR	-0.113855	0.0921214	0.217262	0.743793	382	376		Enterobacter	Dietary_group	PR	1.07862	0.550924	0.0509925	0.174184	382	54
Pygmaiobacter	Timepoint	2	-1.04846	0.404293	0.00950542	0.033269	376	33		Lachnospiraceae UCG 004	Timepoint	2	0.0984237	0.0791223	0.21352	0.704335	388	362		Victivallis	Dietary_group	PR	-0.290246	0.235181	0.217927	0.743793	382	202		Papillibacter	Dietary_group	PR	-0.537689	0.275073	0.0513619	0.174184	382	70
Olsenella	Timepoint	2	0.349739	0.142776	0.0143031	0.0489956	376	66		Eubacterium ventriosum group	Timepoint	2	-0.0944407	0.0761132	0.214682	0.704335	388	372		Marvinbryantia	Dietary_group	PR	-0.148483	0.123296	0.229244	0.746533	382	330		Phocea	Dietary_group	PR	-0.64761	0.33477	0.0538065	0.178248	382	51
UCG 005	Timepoint	2	-0.189897	0.0788954	0.0160863	0.0539563	376	352		Parasutterella	Timepoint	2	-0.106789	0.0876543	0.223112	0.704335	388	319		Enorma	Dietary_group	PR	0.592616	0.499246	0.235972	0.746533	382	51		Ruminococcus gauvreauii group	Dietary_group	PR	-0.234663	0.121831	0.0548456	0.178248	382	325
Limosilactobacillus	Timepoint	2	0.845353	0.357634	0.0180914	0.0594432	376	52		Actinomyces	Timepoint	2	0.132082	0.108281	0.222538	0.704335	388	227		Oscillibacter	Dietary_group	PR	0.138609	0.11739	0.238448	0.746533	382	363		Frisingicoccus	Dietary_group	PR	-0.744409	0.394319	0.0598222	0.187115	382	59
Shuttleworthia	Timepoint	2	0.390109	0.16619	0.0189064	0.0608787	376	135		UCG 004	Timepoint	2	0.438927	0.357735	0.219837	0.704335	388	55		Ruminococcus	Dietary_group	PR	0.0959593	0.0822733	0.244217	0.746533	382	361		Asaccharospora	Dietary_group	PR	-0.670848	0.355564	0.0599726	0.187115	382	57
UCG 002	Timepoint	2	-0.155293	0.0663669	0.0192876	0.0608885	376	340		Rothia	Timepoint	2	0.357824	0.293319	0.222497	0.704335	388	51		Christensenellaceae R 7 group	Dietary_group	PR	-0.145957	0.126071	0.24771	0.746533	382	344		Lactiplantibacillus	Dietary_group	PR	-0.712037	0.379412	0.0613392	0.187626	382	57
Prevotella_9	Timepoint	2	0.379752	0.166173	0.0222961	0.0690322	376	109		CHKCI002	Timepoint	2	-0.158909	0.131934	0.228412	0.704448	388	68		Bifidobacterium	Dietary_group	PR	0.107011	0.0932767	0.252014	0.746533	382	356		Faecalibacterium	Dietary_group	PR	0.0821414	0.0448584	0.0678773	0.200046	382	378
Adlercreutzia	Timepoint	2	0.156254	0.0701436	0.0259049	0.0786923	376	299		Howardella	Timepoint	2	-0.137023	0.114618	0.231899	0.704448	388	105		Gordonibacter	Dietary_group	PR	0.25711	0.223874	0.251512	0.746533	382	169		Faecalitalea	Dietary_group	PR	0.889062	0.485682	0.0679643	0.200046	382	66
Paludicola	Timepoint	2	-0.323438	0.146564	0.0273275	0.0814764	376	175		DNF00809	Timepoint	2	-0.227999	0.193503	0.238689	0.711647	388	103		Holdemania	Dietary_group	PR	0.135651	0.120719	0.261864	0.7524	382	316		Blautia	Dietary_group	PR	-0.0866502	0.0478401	0.0709049	0.204836	382	382
Eubacterium eligens group	Timepoint	2	0.221802	0.101675	0.0291478	0.0853235	376	319		Sellimonas	Timepoint	2	-0.250291	0.214731	0.243776	0.713599	388	79		Candidatus Soleaferrea	Dietary_group	PR	-0.178223	0.160783	0.268372	0.7524	382	233		UCG 003	Dietary_group	PR	-0.209759	0.117872	0.0759624	0.21161	382	317
Phocea	Timepoint	2	-0.697748	0.322687	0.0305948	0.08796	376	52		Dielma	Timepoint	2	0.234557	0.20673	0.256541	0.727202	388	99		Rikenella	Dietary_group	PR	0.508829	0.457602	0.266876	0.7524	382	39		Family XIII AD3011 group	Dietary_group	PR	-0.21787	0.122241	0.0755129	0.21161	382	365
Prevotellaceae NK3B31 group	Timepoint	2	0.452888	0.211701	0.0324125	0.0894805	376	55		Lachnospiraceae NK4B4 group	Timepoint	2	-0.239148	0.214068	0.263926	0.727202	388	65		UCG 002	Dietary_group	PR	-0.102656	0.0938355	0.274661	0.756522	382	347		Monoglobus	Dietary_group	PR	0.164387	0.0942314	0.0818918	0.224125	382	370
UCG 009	Timepoint	2	-0.282801	0.132331	0.0325923	0.0894805	376	189		Frisingicoccus	Timepoint	2	0.207131	0.189044	0.27322	0.727202	388	68		Clostridium	Dietary_group	PR	-0.156372	0.144785	0.280827	0.76017	382	365		Lachnospiraceae UCG 004	Dietary_group	PR	0.16218	0.0936132	0.0840174	0.225978	382	365
Eubacterium	Timepoint	2	-1.0949	0.51292	0.032791	0.0894805	376	28		GCA 900066575	Timepoint	2	-0.081256	0.0743669	0.274553	0.727202	388	326		Lachnospiraceae UCG 004	Dietary_group	PR	0.107026	0.102213	0.295737	0.78696	382	353		Olsenella	Dietary_group	PR	-0.66112	0.386384	0.0879025	0.229529	382	78
Fournierella	Timepoint	2	-0.313884	0.148871	0.0349933	0.0938988	376	143		Lachnospiraceae ND3007 group	Timepoint	2	-0.0664186	0.0610221	0.276403	0.727202	388	359		Lachnospiraceae UCG 003	Dietary_group	PR	-0.363208	0.354162	0.305771	0.798323	382	78		Family XIII UCG 001	Dietary_group	PR	-0.15002	0.0877823	0.0882802	0.229529	382	333
Faecalibacterium	Timepoint	2	0.073635	0.0350968	0.0359001	0.0947528	376	373		Fusicatenibacter	Timepoint	2	0.0522622	0.0482664	0.278903	0.727202	388	383		Paludicola	Dietary_group	PR	-0.209562	0.209417	0.317624	0.798323	382	212		Paraprevotella	Dietary_group	PR	0.377365	0.225587	0.0952004	0.243463	382	151
Eisenbergiella	Timepoint	2	-0.4887	0.239171	0.041022	0.106525	376	76		Dorea	Timepoint	2	-0.0414624	0.0383981	0.28023	0.727202	388	387		Sellimonas	Dietary_group	PR	0.364513	0.366452	0.320521	0.798323	382	77		UCG 005	Dietary_group	PR	-0.206239	0.125166	0.100249	0.248237	382	355
Romboutsia	Timepoint	2	-0.19769	0.0975349	0.042676	0.109061	376	352		Solobacterium	Timepoint	2	-0.223396	0.208755	0.284557	0.727202	388	65		Eubacterium eligens group	Dietary_group	PR	-0.131084	0.13403	0.328696	0.798323	382	327		Paludicola	Dietary_group	PR	-0.414546	0.251458	0.100076	0.248237	382	180
Monoglobus	Timepoint	2	0.136504	0.0686856	0.0468808	0.117934	376	367		Acidaminococcus	Timepoint	2	0.170732	0.163868	0.297464	0.736796	388	83		Raoultibacter	Dietary_group	PR	-0.458759	0.471668	0.331365	0.798323	382	39		Eubacterium ventriosum group	Dietary_group	PR	0.192584	0.118746	0.105685	0.257607	382	364
Paraprevotella	Timepoint	2	0.21812	0.110287	0.0479561	0.118257	376	148		Family XIII UCG 001	Timepoint	2	-0.0727469	0.0695433	0.29553	0.736796	388	352		Phascolarctobacterium	Dietary_group	PR	0.117816	0.123172	0.33943	0.798323	382	264		Fournierella	Dietary_group	PR	-0.432839	0.269789	0.109479	0.262749	382	147
Lachnospiraceae UCG 004	Timepoint	2	0.143138	0.0725427	0.048478	0.118257	376	356		Lachnospira	Timepoint	2	0.0761005	0.0739232	0.303266	0.739786	388	376		Odoribacter	Dietary_group	PR	0.104126	0.109144	0.340686	0.798323	382	357		Subdoligranulum	Dietary_group	PR	-0.109211	0.0689602	0.114112	0.26972	382	366
Bifidobacterium	Timepoint	2	0.153929	0.0788324	0.0508662	0.121434	376	346		Bifidobacterium	Timepoint	2	0.0758086	0.077035	0.325076	0.744162	388	361		Granulicatella	Dietary_group	PR	-0.232968	0.242421	0.33717	0.798323	382	113		Lachnospiraceae NK4A136 group	Dietary_group	PR	-0.198024	0.128794	0.125009	0.286786	382	364
Actinomyces	Timepoint	2	-0.219655	0.112698	0.051289	0.121434	376	228		Senegalimassilia	Timepoint	2	-0.115524	0.117576	0.325831	0.744162	388	127		CAG 56	Dietary_group	PR	-0.114422	0.123481	0.354714	0.816865	382	319		CHKCI002	Dietary_group	PR	-0.653824	0.423108	0.123122	0.286673	382	50
Eubacterium ruminantium group	Timepoint	2	-0.446109	0.231204	0.0536681	0.125226	376	129		Coprobacter	Timepoint	2	0.0874828	0.0891048	0.3262	0.744162	388	280		Enterorhabdus	Dietary_group	PR	-0.23223	0.252866	0.359004	0.816865	382	103		Escherichia Shigella	Dietary_group	PR	0.504106	0.351387	0.152231	0.344175	382	273
Eubacterium fissicatena group	Timepoint	2	-0.710598	0.370242	0.0549487	0.126382	376	30		Lactococcus	Timepoint	2	-0.20313	0.206725	0.325799	0.744162	388	174		Subdoligranulum	Dietary_group	PR	-0.065199	0.0732747	0.374151	0.839167	382	369		Anaerotruncus	Dietary_group	PR	-0.381879	0.269899	0.157932	0.351963	382	139
Anaerotruncus	Timepoint	2	-0.319637	0.171735	0.0627127	0.142208	376	137		UCG 005	Timepoint	2	-0.0668892	0.0684075	0.328171	0.744162	388	361		Allisonella	Dietary_group	PR	0.243684	0.278787	0.382633	0.846103	382	95		Eubacterium nodatum group	Dietary_group	PR	-0.374714	0.26841	0.163527	0.356024	382	148
CAG 56	Timepoint	2	-0.149966	0.0820547	0.0676054	0.151173	376	312		Candidatus Soleaferrea	Timepoint	2	-0.105882	0.113324	0.350131	0.757804	388	239		Barnesiella	Dietary_group	PR	-0.105098	0.124047	0.3974	0.848879	382	323		Dialister	Dietary_group	PR	0.212569	0.152552	0.164319	0.356024	382	198
Candidatus Soleaferrea	Timepoint	2	-0.232144	0.128063	0.0698743	0.154106	376	200		Slackia	Timepoint	2	0.11772	0.126174	0.350821	0.757804	388	112		Anaerofilum	Dietary_group	PR	-0.240959	0.286817	0.401381	0.848879	382	72		Prevotella	Dietary_group	PR	-0.829574	0.600006	0.167609	0.358179	382	75
Catenibacillus	Timepoint	2	0.378448	0.214796	0.0780866	0.168302	376	91		Collinsella	Timepoint	2	-0.0541443	0.0588707	0.357721	0.757804	388	345		Eubacterium fissicatena group	Dietary_group	PR	-0.311031	0.374742	0.407076	0.848879	382	48		Defluviitaleaceae UCG 011	Dietary_group	PR	0.214104	0.157154	0.173895	0.36659	382	251
Desulfovibrio	Timepoint	2	-0.269395	0.153062	0.0784017	0.168302	376	106		Butyricimonas	Timepoint	2	-0.0671864	0.0730019	0.357396	0.757804	388	311		Collinsella	Dietary_group	PR	-0.0684881	0.0828925	0.409202	0.848879	382	329		Catenibacterium	Dietary_group	PR	0.438524	0.333953	0.189943	0.395081	382	52
Butyricimonas	Timepoint	2	-0.153427	0.0906854	0.0906721	0.192082	376	270		Anaerofilum	Timepoint	2	-0.223116	0.241761	0.356071	0.757804	388	68		Intestinimonas	Dietary_group	PR	-0.112377	0.136513	0.410922	0.848879	382	342		Anaerofustis	Dietary_group	PR	-0.27351	0.211817	0.197413	0.405216	382	127
UCG 007	Timepoint	2	-0.522367	0.312406	0.0945093	0.19761	376	44		NK4A214 group	Timepoint	2	0.0789164	0.0872351	0.365656	0.764553	388	333		Coprobacillus	Dietary_group	PR	0.503442	0.639003	0.431281	0.865728	382	56		CAG 56	Dietary_group	PR	-0.140364	0.109885	0.202263	0.409779	382	314
Eubacterium siraeum group	Timepoint	2	-0.195741	0.119809	0.102306	0.208417	376	276		Agathobacter	Timepoint	2	0.0599387	0.067194	0.372379	0.768629	388	378		Desulfovibrio	Dietary_group	PR	-0.192613	0.248688	0.439115	0.865728	382	124		Anaerofilum	Dietary_group	PR	-0.48376	0.383413	0.207836	0.415673	382	49
Lachnospiraceae NC2004 group	Timepoint	2	-0.306194	0.187361	0.102208	0.208417	376	122		Streptococcus	Timepoint	2	-0.0880281	0.100779	0.382401	0.772096	388	380		Rothia	Dietary_group	PR	-0.332499	0.432316	0.442312	0.865728	382	48		Alistipes	Dietary_group	PR	-0.124069	0.0993828	0.212668	0.419953	382	374
Prevotella	Timepoint	2	-0.325964	0.200389	0.10381	0.208417	376	69		UCG 009	Timepoint	2	-0.100389	0.115232	0.38365	0.772096	388	226		Slackia	Dietary_group	PR	-0.206814	0.27022	0.444543	0.865728	382	104		Akkermansia	Dietary_group	PR	0.390626	0.31486	0.21552	0.420263	382	176
Slackia	Timepoint	2	0.215978	0.133176	0.104856	0.208417	376	90		Holdemanella	Timepoint	2	-0.0793971	0.0933732	0.395147	0.772384	388	102		Howardella	Dietary_group	PR	-0.168163	0.22074	0.446649	0.865728	382	99		Holdemanella	Dietary_group	PR	-0.271202	0.228995	0.23704	0.456522	382	100
Parasutterella	Timepoint	2	-0.13104	0.0813384	0.107169	0.210417	376	316		Eisenbergiella	Timepoint	2	-0.203624	0.242349	0.400791	0.772384	388	95		Lachnospiraceae FCS020 group	Dietary_group	PR	-0.0556284	0.0744637	0.4555	0.872116	382	363		Acidaminococcus	Dietary_group	PR	-0.513418	0.439452	0.243425	0.4631	382	60
Clostridium	Timepoint	2	-0.15627	0.100918	0.121504	0.235689	376	348		CAG 352	Timepoint	2	-0.209257	0.254824	0.411543	0.772384	388	135		Anaerostipes	Dietary_group	PR	-0.0692807	0.0967966	0.474601	0.875493	382	382		Prevotellaceae NK3B31 group	Dietary_group	PR	-0.391023	0.347017	0.260545	0.489698	382	66
Erysipelotrichaceae UCG 003	Timepoint	2	-0.102644	0.0672333	0.126841	0.243112	376	358		Raoultibacter	Timepoint	2	0.23315	0.28384	0.411409	0.772384	388	46		Lachnospiraceae NK4A136 group	Dietary_group	PR	-0.0789902	0.111615	0.479569	0.875493	382	370		Senegalimassilia	Dietary_group	PR	-0.245058	0.22166	0.269628	0.500737	382	113
Eubacterium hallii group	Timepoint	2	0.0613734	0.0409341	0.13379	0.253414	376	374		Christensenellaceae R 7 group	Timepoint	2	-0.0602976	0.0738476	0.414206	0.772384	388	359		Eubacterium xylanophilum group	Dietary_group	PR	-0.0982838	0.137225	0.474302	0.875493	382	308		Oscillospira	Dietary_group	PR	-0.168335	0.156238	0.281984	0.51716	382	314
Alistipes	Timepoint	2	-0.0880473	0.0593981	0.138254	0.258825	376	371		Christensenella	Timepoint	2	-0.165051	0.202522	0.415084	0.772384	388	86		Phocea	Dietary_group	PR	-0.208774	0.292087	0.475199	0.875493	382	69		Lachnospiraceae UCG 003	Dietary_group	PR	-0.450285	0.421256	0.2858	0.51716	382	72
Lachnospiraceae UCG 001	Timepoint	2	0.16423	0.112281	0.143558	0.262647	376	270		Eubacterium ruminantium group	Timepoint	2	-0.158216	0.195393	0.418095	0.772384	388	137		Dialister	Dietary_group	PR	0.103953	0.149717	0.487907	0.880476	382	213		Eisenbergiella	Dietary_group	PR	-0.406924	0.382765	0.288416	0.51716	382	82
DNF00809	Timepoint	2	0.296802	0.202817	0.143358	0.262647	376	87		Sutterella	Timepoint	2	0.0751355	0.0957305	0.432533	0.772384	388	286		Butyricicoccus	Dietary_group	PR	0.0564458	0.0826034	0.494818	0.8828	382	381		Christensenellaceae R 7 group	Dietary_group	PR	-0.140943	0.134548	0.295529	0.523893	382	343
Coprococcus	Timepoint	2	-0.0936416	0.0644163	0.146031	0.264168	376	370		Escherichia Shigella	Timepoint	2	-0.107077	0.139611	0.443103	0.772384	388	281		Turicibacter	Dietary_group	PR	-0.122213	0.18717	0.514187	0.903151	382	303		Erysipelatoclostridium	Dietary_group	PR	-0.226492	0.218384	0.300346	0.52645	382	293
Fusicatenibacter	Timepoint	2	0.0875098	0.0615407	0.155031	0.277334	376	365		Bilophila	Timepoint	2	0.0555042	0.0724427	0.443569	0.772384	388	354		Blautia	Dietary_group	PR	-0.0310847	0.048357	0.520737	0.903151	382	382		Granulicatella	Dietary_group	PR	-0.274104	0.267223	0.305671	0.527976	382	120
Parabacteroides	Timepoint	2	0.0740844	0.0537982	0.168487	0.293968	376	356		Gordonibacter	Timepoint	2	0.103084	0.134851	0.444612	0.772384	388	164		Parabacteroides	Dietary_group	PR	0.054227	0.086434	0.530793	0.903151	382	366		Hydrogenoanaerobacterium	Dietary_group	PR	-0.329402	0.322675	0.307986	0.527976	382	81
CHKCI002	Timepoint	2	-0.710404	0.516953	0.169376	0.293968	376	34		Tyzzerella	Timepoint	2	0.134401	0.18107	0.457932	0.772384	388	131		Eggerthella	Dietary_group	PR	0.149543	0.244896	0.54181	0.903151	382	228		Shuttleworthia	Dietary_group	PR	0.246701	0.24748	0.31948	0.539315	382	154
Hungatella	Timepoint	2	0.434954	0.316832	0.169807	0.293968	376	51		Eubacterium brachy group	Timepoint	2	-0.0804081	0.106124	0.448644	0.772384	388	232		Family XIII AD3011 group	Dietary_group	PR	-0.0676667	0.111876	0.545653	0.903151	382	368		Bilophila	Dietary_group	PR	-0.123089	0.123998	0.321515	0.539315	382	341
Sellimonas	Timepoint	2	-0.388913	0.287813	0.176609	0.302489	376	64		Peptococcus	Timepoint	2	0.0681455	0.0912753	0.455309	0.772384	388	204		Caproiciproducens	Dietary_group	PR	-0.194733	0.331847	0.557682	0.903151	382	98		Rothia	Dietary_group	PR	0.459563	0.474948	0.333866	0.552921	382	58
Sutterella	Timepoint	2	0.130385	0.0990965	0.188262	0.319055	376	237		Eubacterium	Timepoint	2	-0.204266	0.271696	0.45216	0.772384	388	64		Eubacterium ventriosum group	Dietary_group	PR	-0.0783621	0.135989	0.5648	0.903151	382	368		Colidextribacter	Dietary_group	PR	-0.0792506	0.0823885	0.336715	0.552921	382	367
Oscillibacter	Timepoint	2	-0.0953145	0.0737854	0.196433	0.326039	376	359		Shuttleworthia	Timepoint	2	0.111916	0.156083	0.473358	0.772384	388	148		Paraprevotella	Dietary_group	PR	0.112528	0.20889	0.590419	0.903151	382	146		Coprococcus	Dietary_group	PR	-0.089164	0.0946474	0.346767	0.563497	382	374
Rothia	Timepoint	2	0.395543	0.305733	0.195752	0.326039	376	55		Hydrogenoanaerobacterium	Timepoint	2	-0.159551	0.222772	0.473862	0.772384	388	91		UCG 005	Dietary_group	PR	-0.0614974	0.115712	0.595408	0.903151	382	358		Marvinbryantia	Dietary_group	PR	-0.109629	0.119229	0.358434	0.57645	382	332
Anaerofustis	Timepoint	2	-0.251168	0.196925	0.20215	0.332104	376	109		Intestinimonas	Timepoint	2	-0.0461612	0.0651219	0.478422	0.772384	388	351		Acidaminococcus	Dietary_group	PR	-0.213812	0.401402	0.594584	0.903151	382	56		DTU089	Dietary_group	PR	-0.189808	0.209313	0.365089	0.581162	382	167
Asteroleplasma	Timepoint	2	0.246045	0.194302	0.205406	0.334044	376	67		Eubacterium hallii group	Timepoint	2	0.0260749	0.0370606	0.481698	0.772384	388	387		TM7x	Dietary_group	PR	-0.153725	0.288957	0.595043	0.903151	382	89		Odoribacter	Dietary_group	PR	-0.115515	0.130736	0.377495	0.59484	382	352
Leuconostoc	Timepoint	2	-0.447669	0.357991	0.211115	0.339895	376	70		Lacticaseibacillus	Timepoint	2	0.171969	0.246827	0.485979	0.772384	388	94		Roseburia	Dietary_group	PR	0.0478059	0.0903637	0.597093	0.903151	382	379		Oscillibacter	Dietary_group	PR	0.102739	0.117679	0.383198	0.597789	382	361
Lachnospiraceae NK4A136 group	Timepoint	2	-0.0977982	0.0786188	0.213516	0.340358	376	364		Anaerotruncus	Timepoint	2	-0.11804	0.173283	0.495745	0.772384	388	139		Adlercreutzia	Dietary_group	PR	-0.0595743	0.114374	0.602763	0.903151	382	308		Ruminococcus	Dietary_group	PR	0.06997	0.0822381	0.395412	0.605035	382	356
DTU089	Timepoint	2	-0.180869	0.149923	0.227658	0.359342	376	152		Erysipelotrichaceae UCG 003	Timepoint	2	-0.0388226	0.0575355	0.499829	0.772384	388	381		DTU089	Dietary_group	PR	0.105677	0.202299	0.601715	0.903151	382	192		Lachnospiraceae FCS020 group	Dietary_group	PR	-0.0600669	0.0706267	0.3956	0.605035	382	359
CAG 352	Timepoint	2	-0.343952	0.299294	0.250469	0.391509	376	133		Barnesiella	Timepoint	2	-0.0472483	0.0701147	0.500393	0.772384	388	331		Pseudoflavonifractor	Dietary_group	PR	-0.132452	0.249867	0.596365	0.903151	382	92		Lachnospiraceae UCG 001	Dietary_group	PR	0.13724	0.171083	0.422956	0.638412	382	264
Anaerostipes	Timepoint	2	0.0771547	0.0682822	0.258502	0.398221	376	375		Dialister	Timepoint	2	-0.0638173	0.0953995	0.503528	0.772384	388	207		Eubacterium hallii group	Dietary_group	PR	0.0288043	0.0555226	0.604218	0.903151	382	381		Veillonella	Dietary_group	PR	0.544863	0.683127	0.425608	0.638412	382	179
Agathobacter	Timepoint	2	0.070588	0.0626291	0.259709	0.398221	376	366		Ligilactobacillus	Timepoint	2	0.210628	0.325622	0.51773	0.772384	388	44		Negativibacillus	Dietary_group	PR	-0.0886134	0.172831	0.608451	0.903151	382	288		Eggerthella	Dietary_group	PR	-0.203936	0.270036	0.450593	0.669453	382	203
Colidextribacter	Timepoint	2	-0.0612071	0.056176	0.275908	0.415151	376	367		TM7x	Timepoint	2	-0.13904	0.215349	0.518504	0.772384	388	84		Latilactobacillus	Dietary_group	PR	0.242116	0.473964	0.609771	0.903151	382	58		Holdemania	Dietary_group	PR	-0.0903393	0.123296	0.464199	0.683161	382	281
Allisonella	Timepoint	2	-0.168323	0.154362	0.275519	0.415151	376	85		Eubacterium fissicatena group	Timepoint	2	-0.18697	0.289139	0.517861	0.772384	388	55		Hungatella	Dietary_group	PR	-0.222979	0.452024	0.622097	0.912797	382	56		Lachnospiraceae NK4B4 group	Dietary_group	PR	-0.242249	0.336015	0.471392	0.687264	382	61
UCG 003	Timepoint	2	0.0822688	0.0821687	0.316721	0.472149	376	308		Lachnospiraceae FCS020 group	Timepoint	2	-0.0305754	0.0476693	0.521259	0.772384	388	365		Holdemanella	Dietary_group	PR	0.107292	0.228591	0.639084	0.929038	382	96		UCG 008	Dietary_group	PR	0.371694	0.533686	0.486569	0.702822	382	64
Escherichia Shigella	Timepoint	2	-0.142162	0.143719	0.322582	0.476475	376	268		Turicibacter	Timepoint	2	0.071881	0.112516	0.522918	0.772384	388	313		Frisingicoccus	Dietary_group	PR	0.169891	0.386231	0.660286	0.939598	382	69		Raoultibacter	Dietary_group	PR	-0.279845	0.413786	0.499267	0.714547	382	46
Christensenellaceae R 7 group	Timepoint	2	-0.071611	0.0735087	0.329965	0.4822	376	328		Desulfovibrio	Timepoint	2	-0.0752037	0.120452	0.532402	0.779242	388	132		UCG 007	Dietary_group	PR	-0.132637	0.310641	0.669641	0.939598	382	67		Haemophilus	Dietary_group	PR	-0.261427	0.397211	0.510842	0.71794	382	196
Ruminococcus gauvreauii group	Timepoint	2	-0.0807349	0.0833011	0.332448	0.4822	376	311		Clostridium innocuum group	Timepoint	2	-0.0990633	0.160906	0.538121	0.780517	388	164		Eubacterium oxidoreducens group	Dietary_group	PR	-0.110016	0.262922	0.675868	0.939598	382	109		Enterorhabdus	Dietary_group	PR	-0.163764	0.248427	0.51017	0.71794	382	104
Haemophilus	Timepoint	2	0.161501	0.172658	0.34959	0.502536	376	192		Anaerofustis	Timepoint	2	-0.0935568	0.155172	0.546559	0.784127	388	139		Escherichia Shigella	Dietary_group	PR	0.137977	0.345216	0.689619	0.939598	382	276		Pseudoflavonifractor	Dietary_group	PR	-0.167539	0.263334	0.525021	0.73128	382	80
Lachnoclostridium	Timepoint	2	0.0495503	0.0535397	0.354713	0.505387	376	375		Rikenella	Timepoint	2	0.174611	0.292365	0.55035	0.784127	388	38		CAG 352	Dietary_group	PR	-0.0867733	0.21523	0.687057	0.939598	382	143		Peptococcus	Dietary_group	PR	-0.205818	0.35886	0.56663	0.78084	382	201
Caproiciproducens	Timepoint	2	0.194596	0.22577	0.388731	0.544223	376	80		Alistipes	Timepoint	2	-0.0293641	0.0527441	0.577714	0.8088	388	381		Oxalobacter	Dietary_group	PR	-0.107416	0.266776	0.68744	0.939598	382	127		Adlercreutzia	Dietary_group	PR	-0.0684996	0.120672	0.570613	0.78084	382	310
Anaerofilum	Timepoint	2	-0.272479	0.314356	0.386059	0.544223	376	53		Prevotellaceae NK3B31 group	Timepoint	2	-0.0597501	0.106968	0.576449	0.8088	388	75		Intestinibacter	Dietary_group	PR	0.0657337	0.165332	0.691163	0.939598	382	345		Hungatella	Dietary_group	PR	-0.262988	0.48003	0.584117	0.785952	382	52
Ruminiclostridium	Timepoint	2	0.209407	0.249255	0.400834	0.548784	376	54		Phascolarctobacterium	Timepoint	2	0.0405531	0.0748356	0.58789	0.808977	388	279		Lachnospira	Dietary_group	PR	0.0421117	0.107037	0.694226	0.939598	382	369		TM7x	Dietary_group	PR	-0.167888	0.306698	0.584426	0.785952	382	82
Dielma	Timepoint	2	-0.22681	0.268949	0.39905	0.548784	376	72		Lachnospiraceae UCG 010	Timepoint	2	-0.0455955	0.0839939	0.587238	0.808977	388	355		Alistipes	Dietary_group	PR	-0.0369003	0.100174	0.712812	0.949469	382	378		Solobacterium	Dietary_group	PR	-0.385289	0.715597	0.59061	0.78748	382	61
Defluviitaleaceae UCG 011	Timepoint	2	0.088989	0.106234	0.402214	0.548784	376	246		Asaccharospora	Timepoint	2	-0.148533	0.288952	0.607224	0.825916	388	70		Akkermansia	Dietary_group	PR	0.125321	0.346658	0.717921	0.949469	382	185		Fusicatenibacter	Dietary_group	PR	0.0393484	0.0770816	0.610018	0.806465	382	374
Victivallis	Timepoint	2	-0.135052	0.164104	0.410528	0.555412	376	184		Subdoligranulum	Timepoint	2	0.0246664	0.0484208	0.61046	0.825916	388	374		Eisenbergiella	Dietary_group	PR	-0.125416	0.34917	0.719661	0.949469	382	89		Victivallis	Dietary_group	PR	-0.155327	0.315935	0.623261	0.817048	382	188
Lachnospiraceae ND3007 group	Timepoint	2	0.045406	0.0556781	0.414782	0.555412	376	357		Veillonella	Timepoint	2	0.0713631	0.14297	0.617676	0.828716	388	181		Acetitomaculum	Dietary_group	PR	0.13436	0.388588	0.729714	0.950154	382	52		Slackia	Dietary_group	PR	-0.15305	0.32485	0.637814	0.829158	382	98
Eubacterium ventriosum group	Timepoint	2	0.0582685	0.0718563	0.417421	0.555412	376	360		Marvinbryantia	Timepoint	2	-0.0321191	0.0663432	0.62829	0.835989	388	335		Prevotella_9	Dietary_group	PR	-0.0820799	0.26876	0.76023	0.950154	382	111		Eubacterium siraeum group	Dietary_group	PR	-0.0959552	0.213934	0.654032	0.843215	382	297
Lachnospiraceae FCS020 group	Timepoint	2	-0.0337698	0.0481967	0.48351	0.638075	376	357		Monoglobus	Timepoint	2	0.0315842	0.0706159	0.654682	0.855351	388	377		Papillibacter	Dietary_group	PR	-0.087836	0.286675	0.759474	0.950154	382	78		Catenibacillus	Dietary_group	PR	0.135693	0.30974	0.661576	0.845949	382	97
Akkermansia	Timepoint	2	0.116008	0.173715	0.504257	0.660044	376	187		Erysipelatoclostridium	Timepoint	2	-0.0448612	0.100791	0.656255	0.855351	388	310		Dorea	Dietary_group	PR	-0.0182208	0.0609995	0.765332	0.950154	382	382		Clostridium innocuum group	Dietary_group	PR	-0.177549	0.413594	0.667965	0.847175	382	148
Gordonibacter	Timepoint	2	-0.0844658	0.130576	0.517716	0.668957	376	176		Asteroleplasma	Timepoint	2	0.0886818	0.20082	0.65878	0.855351	388	62		Anaerotruncus	Dietary_group	PR	-0.0941842	0.322186	0.770197	0.950154	382	137		Lachnospiraceae ND3007 group	Dietary_group	PR	-0.0362696	0.0883966	0.681816	0.857769	382	359
Eubacterium oxidoreducens group	Timepoint	2	-0.153812	0.238725	0.519377	0.668957	376	91		Lachnospiraceae UCG 001	Timepoint	2	-0.0484702	0.119213	0.684313	0.881395	388	268		CHKCI002	Dietary_group	PR	-0.175671	0.612632	0.774464	0.950154	382	52		CAG 352	Dietary_group	PR	-0.09501	0.257373	0.712222	0.888853	382	125
Solobacterium	Timepoint	2	-0.0937034	0.154522	0.544243	0.695421	376	60		UCG 002	Timepoint	2	-0.0265566	0.0692351	0.701297	0.896101	388	347		Eubacterium nodatum group	Dietary_group	PR	0.083398	0.300969	0.781858	0.950154	382	175		Flavonifractor	Dietary_group	PR	-0.0840731	0.237352	0.723379	0.895612	382	245
Eubacterium xylanophilum group	Timepoint	2	0.0516936	0.0908416	0.56932	0.710842	376	286		Victivallis	Timepoint	2	0.0469535	0.131361	0.720763	0.906417	388	206		Haemophilus	Dietary_group	PR	-0.0784499	0.286123	0.784096	0.950154	382	182		Desulfovibrio	Dietary_group	PR	-0.083976	0.249023	0.736139	0.896484	382	114
GCA 900066575	Timepoint	2	-0.04362	0.0767006	0.569557	0.710842	376	306		Ruminiclostridium	Timepoint	2	-0.110786	0.313847	0.724093	0.906417	388	61		Fusicatenibacter	Dietary_group	PR	-0.0216808	0.082414	0.79264	0.950154	382	374		Howardella	Dietary_group	PR	-0.0743491	0.220749	0.736453	0.896484	382	97
Asaccharospora	Timepoint	2	-0.177182	0.306774	0.563558	0.710842	376	57		Pseudoflavonifractor	Timepoint	2	-0.0724089	0.2077	0.727373	0.906417	388	98		Shuttleworthia	Dietary_group	PR	0.0647731	0.25071	0.796273	0.950154	382	129		Eubacterium oxidoreducens group	Dietary_group	PR	0.0928825	0.281167	0.741323	0.896484	382	92
Ruminococcus	Timepoint	2	0.0370264	0.0705738	0.599828	0.742864	376	356		Enterorhabdus	Timepoint	2	-0.0401602	0.117217	0.73189	0.906417	388	110		Gemella	Dietary_group	PR	-0.0643093	0.249053	0.796383	0.950154	382	114		Asteroleplasma	Dietary_group	PR	0.194858	0.634797	0.759044	0.906441	382	71
Marvinbryantia	Timepoint	2	-0.0333005	0.0651981	0.60952	0.749105	376	327		Intestinibacter	Timepoint	2	0.0314686	0.0952325	0.741068	0.910778	388	345		UBA1819	Dietary_group	PR	-0.0899461	0.368646	0.807372	0.950154	382	251		Eubacterium brachy group	Dietary_group	PR	-0.0464448	0.152716	0.761202	0.906441	382	228
Veillonella	Timepoint	2	-0.0885923	0.187605	0.636764	0.776659	376	190		Eubacterium eligens group	Timepoint	2	0.0290263	0.0924509	0.753548	0.91219	388	322		Lacticaseibacillus	Dietary_group	PR	0.074969	0.306797	0.807086	0.950154	382	102		NK4A214 group	Dietary_group	PR	0.0410869	0.138558	0.766988	0.906441	382	316
Coprobacillus	Timepoint	2	-0.184155	0.418689	0.660055	0.799014	376	53		Granulicatella	Timepoint	2	0.0541747	0.172262	0.753149	0.91219	388	109		Enterococcus	Dietary_group	PR	0.0997982	0.42141	0.812926	0.950154	382	131		Sutterella	Dietary_group	PR	-0.0398258	0.141864	0.779071	0.911689	382	259
Catenibacterium	Timepoint	2	-0.0754714	0.193161	0.696006	0.836247	376	56		Papillibacter	Timepoint	2	-0.0677681	0.225673	0.763953	0.917884	388	83		NK4A214 group	Dietary_group	PR	-0.0311995	0.131527	0.812624	0.950154	382	321		Coprobacter	Dietary_group	PR	-0.0577891	0.215421	0.788646	0.911689	382	254
Rikenella	Timepoint	2	-0.145234	0.386798	0.707306	0.843528	376	39		Odoribacter	Timepoint	2	-0.0171267	0.0630519	0.785907	0.919825	388	367		Eubacterium brachy group	Dietary_group	PR	-0.0394897	0.170708	0.817186	0.950154	382	221		Parabacteroides	Dietary_group	PR	0.0248004	0.0949707	0.794131	0.911689	382	365
Subdoligranulum	Timepoint	2	0.0194475	0.0577101	0.736127	0.855349	376	361		Adlercreutzia	Timepoint	2	0.0187979	0.0664504	0.777264	0.919825	388	319		Lachnospiraceae NC2004 group	Dietary_group	PR	-0.0477472	0.222608	0.830282	0.950154	382	129		Enterococcus	Dietary_group	PR	0.141691	0.544418	0.794806	0.911689	382	88
Acetitomaculum	Timepoint	2	0.0821187	0.250352	0.742902	0.855349	376	51		Catenibacillus	Timepoint	2	-0.0566592	0.206089	0.783373	0.919825	388	83		Romboutsia	Dietary_group	PR	0.0234409	0.110458	0.832054	0.950154	382	373		Roseburia	Dietary_group	PR	0.0221818	0.0949366	0.815386	0.918992	382	379
Bilophila	Timepoint	2	-0.0249324	0.0767393	0.745258	0.855349	376	336		Merdibacter	Timepoint	2	-0.0222556	0.0859745	0.795741	0.919825	388	272		Eubacterium ruminantium group	Dietary_group	PR	0.0560257	0.269064	0.835167	0.950154	382	142		Lactobacillus	Dietary_group	PR	0.0984294	0.422324	0.815838	0.918992	382	101
Phascolarctobacterium	Timepoint	2	0.0232227	0.0726087	0.749095	0.855349	376	248		Leuconostoc	Timepoint	2	0.0704746	0.277887	0.799798	0.919825	388	97		Bacteroides	Dietary_group	PR	0.00969109	0.0509158	0.849149	0.954529	382	382		Allisonella	Dietary_group	PR	-0.0527223	0.233825	0.821731	0.918992	382	102
Enterobacter	Timepoint	2	-0.117181	0.366209	0.748981	0.855349	376	86		Enterobacter	Timepoint	2	0.154005	0.639427	0.809673	0.919825	388	34		Ruminiclostridium	Dietary_group	PR	-0.0845521	0.461961	0.854875	0.954529	382	63		Gordonibacter	Dietary_group	PR	-0.0555041	0.250455	0.824736	0.918992	382	171
Oscillospira	Timepoint	2	0.0290338	0.0905236	0.748414	0.855349	376	297		Ruminococcus gnavus group	Timepoint	2	-0.0426567	0.182126	0.814818	0.919825	388	144		Monoglobus	Dietary_group	PR	-0.0159378	0.0885448	0.857252	0.954529	382	374		Eubacterium xylanophilum group	Dietary_group	PR	-0.025491	0.134551	0.849841	0.94025	382	288
Catenisphaera	Timepoint	2	-0.202538	0.722676	0.779277	0.883546	376	27		Paludicola	Timepoint	2	-0.028302	0.121153	0.815291	0.919825	388	217		Pygmaiobacter	Dietary_group	PR	-0.0685806	0.399692	0.863858	0.95511	382	50		Barnesiella	Dietary_group	PR	0.0207471	0.125013	0.868278	0.953883	382	314
Papillibacter	Timepoint	2	-0.0727814	0.270863	0.788159	0.887368	376	65		Gemella	Timepoint	2	0.0488657	0.211154	0.816987	0.919825	388	113		Bilophila	Dietary_group	PR	0.014733	0.100047	0.883005	0.96889	382	349		UCG 004	Dietary_group	PR	0.0488158	0.353935	0.890376	0.971319	382	57
Barnesiella	Timepoint	2	0.0212017	0.0818464	0.795602	0.889528	376	306		Oscillospira	Timepoint	2	0.0171641	0.0825437	0.835276	0.933885	388	319		Peptococcus	Dietary_group	PR	-0.0454371	0.331096	0.890921	0.96889	382	204		Sellimonas	Dietary_group	PR	0.0521825	0.411131	0.899069	0.973991	382	66
Christensenella	Timepoint	2	0.0683606	0.301834	0.820825	0.905156	376	51		Ruminococcus	Timepoint	2	0.0132637	0.0709226	0.851648	0.945623	388	361		Veillonella	Dietary_group	PR	0.0439212	0.381496	0.908405	0.96889	382	192		Phascolarctobacterium	Dietary_group	PR	0.0151552	0.130368	0.907518	0.976364	382	263
Pseudoflavonifractor	Timepoint	2	-0.0537021	0.230138	0.815492	0.905156	376	74		Catenibacterium	Timepoint	2	0.0276159	0.165404	0.867401	0.951034	388	47		DNF00809	Dietary_group	PR	0.0312183	0.297413	0.916459	0.96889	382	101		Anaerostipes	Dietary_group	PR	-0.00958129	0.0931483	0.918129	0.977945	382	381
Enterorhabdus	Timepoint	2	0.0228368	0.127342	0.857675	0.926678	376	97		CAG 56	Timepoint	2	-0.012851	0.0801062	0.872547	0.951034	388	321		Lachnospiraceae UCG 001	Dietary_group	PR	-0.017145	0.176808	0.922802	0.96889	382	274		Eubacterium hallii group	Dietary_group	PR	0.00486733	0.0556524	0.930353	0.977945	382	380
Granulicatella	Timepoint	2	0.0353862	0.186857	0.849798	0.926678	376	124		Lachnospiraceae UCG 003	Timepoint	2	-0.0428648	0.276235	0.876683	0.951034	388	70		UCG 004	Dietary_group	PR	0.0383034	0.382037	0.920191	0.96889	382	65		Coprobacillus	Dietary_group	PR	0.0428962	0.550456	0.937927	0.977945	382	50
Raoultibacter	Timepoint	2	0.071466	0.402822	0.859184	0.926678	376	39		Oxalobacter	Timepoint	2	-0.024112	0.161491	0.88131	0.951034	388	127		Lactiplantibacillus	Dietary_group	PR	-0.0330501	0.352536	0.925358	0.96889	382	123		Enorma	Dietary_group	PR	-0.0427795	0.533868	0.936176	0.977945	382	47
Dialister	Timepoint	2	0.0212703	0.123598	0.863364	0.926678	376	204		UCG 008	Timepoint	2	0.0316038	0.236023	0.893481	0.951034	388	64		Streptococcus	Dietary_group	PR	-0.0172993	0.202191	0.931863	0.96889	382	379		Prevotella_9	Dietary_group	PR	-0.0174932	0.250404	0.944342	0.977945	382	114
Senegalimassilia	Timepoint	2	-0.0209471	0.134337	0.876089	0.934108	376	99		DTU089	Timepoint	2	0.0144078	0.112252	0.897871	0.951034	388	207		Anaerofustis	Dietary_group	PR	-0.0225788	0.263775	0.931831	0.96889	382	121		Acetitomaculum	Dietary_group	PR	0.0244772	0.365217	0.946601	0.977945	382	48
Lachnospiraceae NK4B4 group	Timepoint	2	0.0334928	0.240602	0.889289	0.941944	376	62		Caproiciproducens	Timepoint	2	0.0212584	0.163607	0.896617	0.951034	388	119		Terrisporobacter	Dietary_group	PR	-0.0191227	0.253148	0.939826	0.970741	382	215		Caproiciproducens	Dietary_group	PR	-0.0111232	0.282278	0.968589	0.984608	382	101
Lachnospiraceae UCG 003	Timepoint	2	0.0296735	0.233239	0.898764	0.943156	376	80		Blautia	Timepoint	2	0.00388559	0.0325646	0.905022	0.952344	388	388		Ruminococcus torques group	Dietary_group	PR	0.00521413	0.0869689	0.952224	0.977119	382	380		Eubacterium eligens group	Dietary_group	PR	0.00418677	0.134695	0.97522	0.984608	382	314
Acidaminococcus	Timepoint	2	-0.0299254	0.243401	0.902149	0.943156	376	33		Faecalibacterium	Timepoint	2	-0.00383819	0.0392331	0.922067	0.963979	388	386		Eubacterium siraeum group	Dietary_group	PR	-0.00912317	0.184616	0.960613	0.979326	382	298		DNF00809	Dietary_group	PR	-0.00864213	0.317456	0.978296	0.984608	382	89
Roseburia	Timepoint	2	0.00409275	0.0668228	0.951162	0.97709	376	373		Eubacterium siraeum group	Timepoint	2	-0.00904928	0.116683	0.938183	0.973967	388	319		Faecalibacterium	Dietary_group	PR	-0.00122504	0.0428369	0.977201	0.98981	382	381		Rikenella	Dietary_group	PR	0.0196096	0.587146	0.973375	0.984608	382	38
Howardella	Timepoint	2	-0.0062549	0.114634	0.956486	0.97709	376	91		Ruminococcus gauvreauii group	Timepoint	2	-0.00401655	0.0671867	0.952329	0.973967	388	347		Dielma	Dietary_group	PR	0.0050637	0.334386	0.987926	0.994259	382	81		Eubacterium ruminantium group	Dietary_group	PR	0.00333613	0.309467	0.991405	0.991405	382	124
Peptococcus	Timepoint	2	0.00545334	0.105778	0.958884	0.97709	376	201		Paraprevotella	Timepoint	2	0.00662744	0.128783	0.958957	0.973967	388	149		Tyzzerella	Dietary_group	PR	0.00115933	0.241344	0.99617	0.99617	382	136		Catenisphaera	Dietary_group	Dietary_group	NA	NA	NA	NA	382	39
TM7x	Timepoint	2	-0.0116523	0.223969	0.958508	0.97709	376	87		Latilactobacillus	Timepoint	2	-0.0308332	0.447113	0.945021	0.973967	388	50		Asteroleplasma	Dietary_group	Dietary_group	NA	NA	NA	NA	382	58		Ligilactobacillus	Dietary_group	Dietary_group	NA	NA	NA	NA	382	45
Family XIII UCG 001	Timepoint	2	-0.00274545	0.0719625	0.969567	0.981763	376	331		Lachnospiraceae NK4A136 group	Timepoint	2	0.00361806	0.0756767	0.961868	0.973967	388	370		Lactococcus	Dietary_group	Dietary_group	NA	NA	NA	NA	382	192		Leuconostoc	Dietary_group	Dietary_group	NA	NA	NA	NA	382	74
Eubacterium brachy group	Timepoint	2	0.00311067	0.115573	0.978527	0.984643	376	217		Pygmaiobacter	Timepoint	2	0.00281305	0.292848	0.992336	0.998538	388	48		Ligilactobacillus	Dietary_group	Dietary_group	NA	NA	NA	NA	382	48		Ruminiclostridium	Dietary_group	Dietary_group	NA	NA	NA	NA	382	52
Bacteroides	Timepoint	2	-0.000254708	0.0360499	0.994363	0.994363	376	376		Acetitomaculum	Timepoint	2	0.000460518	0.327018	0.998876	0.998876	388	49		Solobacterium	Dietary_group	Dietary_group	NA	NA	NA	NA	382	64		Latilactobacillus	Dietary_group	Dietary_group	NA	NA	NA	NA	382	29

## Sheet: Genera_sensitivity_analysis
PR_T1 - PR_T2										NR_T1 - NR_T2										PR_T1 - NR_T1										PR_T2 - NR_T2
feature	metadata	value	coef	stderr	pval	qval	N	N.not.zero		feature	metadata	value	coef	stderr	pval	qval	N	N.not.zero		feature	metadata	value	coef	stderr	pval	qval	N	N.not.zero		feature	metadata	value	coef	stderr	pval	qval	N	N.not.zero
Ruminococcus torques group	Timepoint	2	-0.614089	0.0624173	7.68941e-23	1.24569e-20	310	310		Lactiplantibacillus	Timepoint	2	-1.09331	0.282916	0.000111347	0.0180382	322	75		Faecalitalea	Dietary_group	PR	1.50159	0.402302	0.000218809	0.0341342	385	100		Limosilactobacillus	Dietary_group	PR	2.65643	0.595944	1.09663e-05	0.00160139	383	44
Negativibacillus	Timepoint	2	-1.09695	0.118242	1.74071e-20	1.40997e-18	310	196		Fournierella	Timepoint	2	-0.363316	0.117983	0.00207427	0.168016	322	145		Agathobacter	Dietary_group	PR	0.278725	0.0836143	0.000942707	0.0553802	385	375		Negativibacillus	Dietary_group	PR	-0.858392	0.19891	2.03999e-05	0.00160139	383	244
Butyricicoccus	Timepoint	2	0.397627	0.0566988	2.33292e-12	1.25977e-10	310	310		Flavonifractor	Timepoint	2	-0.233196	0.0894761	0.00915424	0.400193	322	229		Parasutterella	Dietary_group	PR	0.568294	0.172296	0.001065	0.0553802	385	324		Merdibacter	Dietary_group	PR	-0.76524	0.194245	9.73564e-05	0.00509499	383	235
Ruminococcus gnavus group	Timepoint	2	-1.30387	0.201999	1.08332e-10	4.38746e-09	310	115		Catenisphaera	Timepoint	2	0.355521	0.147864	0.0162004	0.400193	322	51		Lachnospiraceae AC2044 group	Dietary_group	PR	-1.31017	0.42135	0.00201674	0.0786527	385	73		Ruminococcus torques group	Dietary_group	PR	-0.320592	0.0892176	0.000369959	0.0145209	383	382
Dorea	Timepoint	2	-0.25999	0.0408249	1.91003e-10	6.1885e-09	310	309		Eggerthella	Timepoint	2	-0.253553	0.107212	0.0180319	0.400193	322	166		Coprobacter	Dietary_group	PR	-0.570772	0.19024	0.00287662	0.0897504	385	257		Dorea	Dietary_group	PR	-0.191184	0.0552897	0.000606954	0.0188982	383	380
Streptococcus	Timepoint	2	-0.639585	0.111796	1.05883e-08	2.85885e-07	310	300		Negativibacillus	Timepoint	2	-0.224477	0.0994856	0.0240472	0.400193	322	251		Prevotellaceae NK3B31 group	Dietary_group	PR	-1.03577	0.385996	0.00760935	0.197843	385	64		Eubacterium	Dietary_group	PR	-1.73316	0.508373	0.000722225	0.0188982	383	43
Merdibacter	Timepoint	2	-0.676858	0.124119	4.94476e-08	1.00131e-06	310	181		Terrisporobacter	Timepoint	2	-0.293697	0.133981	0.0283733	0.400193	322	175		Ruminococcus gauvreauii group	Dietary_group	PR	-0.270751	0.107014	0.0118105	0.262643	385	335		Butyricicoccus	Dietary_group	PR	0.258236	0.0799494	0.0013472	0.0299048	383	376
Lactobacillus	Timepoint	2	-1.53988	0.281413	4.45103e-08	1.00131e-06	310	98		Holdemania	Timepoint	2	-0.182221	0.0831632	0.0284431	0.400193	322	261		Ruminococcus gnavus group	Dietary_group	PR	0.745439	0.301297	0.0137967	0.262643	385	160		Clostridium	Dietary_group	PR	-0.469182	0.146912	0.00152381	0.0299048	383	349
Holdemania	Timepoint	2	-0.513467	0.0951195	6.73396e-08	1.21211e-06	310	236		Haemophilus	Timepoint	2	0.365629	0.167207	0.0287649	0.400193	322	156		Eubacterium	Dietary_group	PR	-1.06576	0.436809	0.0151525	0.262643	385	50		Lacticaseibacillus	Dietary_group	PR	-1.60881	0.519057	0.00208502	0.0327348	383	55
Holdemanella	Timepoint	2	-0.513628	0.0958346	8.34382e-08	1.3517e-06	310	73		Ruminococcus torques group	Timepoint	2	-0.119711	0.0554067	0.0307268	0.400193	322	322		Clostridium innocuum group	Dietary_group	PR	0.691133	0.295007	0.0196605	0.28544	385	171		Lachnospiraceae NC2004 group	Dietary_group	PR	-0.681363	0.218546	0.00196331	0.0327348	383	131
Clostridium innocuum group	Timepoint	2	-0.894843	0.167576	9.29851e-08	1.36942e-06	310	124		Colidextribacter	Timepoint	2	-0.114091	0.052961	0.0312208	0.400193	322	316		Lactobacillus	Dietary_group	PR	0.895214	0.386237	0.0209957	0.28544	385	141		Romboutsia	Dietary_group	PR	-0.406667	0.13609	0.00299072	0.0426857	383	362
Lactiplantibacillus	Timepoint	2	-1.40945	0.268294	1.4933e-07	2.0077e-06	310	71		UBA1819	Timepoint	2	-0.272539	0.128803	0.0343509	0.400193	322	201		Megamonas	Dietary_group	PR	1.23102	0.535076	0.0219569	0.28544	385	54		Actinomyces	Dietary_group	PR	-0.682975	0.232589	0.00352519	0.0461212	383	216
Lacticaseibacillus	Timepoint	2	-2.46741	0.470934	1.61112e-07	2.0077e-06	310	52		Allisonella	Timepoint	2	0.271489	0.129586	0.0361667	0.400193	322	102		Asaccharospora	Dietary_group	PR	-0.692678	0.312588	0.0272919	0.327503	385	70		Oxalobacter	Dietary_group	PR	0.575832	0.201849	0.00457395	0.0532416	383	148
Eggerthella	Timepoint	2	-0.550631	0.111962	8.74246e-07	1.01163e-05	310	179		Bacteroides	Timepoint	2	-0.0723984	0.0347208	0.0370549	0.400193	322	322		Family XIII UCG 001	Dietary_group	PR	-0.18438	0.0869629	0.0346408	0.385997	385	351		Candidatus Soleaferrea	Dietary_group	PR	-0.418343	0.14727	0.00474766	0.0532416	383	207
Eubacterium nodatum group	Timepoint	2	-0.784379	0.179547	1.25013e-05	0.000135014	310	115		Coprobacillus	Timepoint	2	-0.708734	0.339745	0.0369717	0.400193	322	49		Christensenella	Dietary_group	PR	-0.619568	0.314463	0.0495421	0.509567	385	68		Turicibacter	Dietary_group	PR	-0.670224	0.240787	0.00565034	0.0554878	383	269
Eubacterium	Timepoint	2	-1.42596	0.369436	0.00011346	0.00114879	310	28		Romboutsia	Timepoint	2	0.165931	0.0837966	0.0476848	0.477886	322	319		GCA 900066575	Dietary_group	PR	-0.214032	0.109923	0.0522633	0.509567	385	323		Intestinimonas	Dietary_group	PR	-0.375795	0.135751	0.00591509	0.0554878	383	326
NK4A214 group	Timepoint	2	0.336736	0.088422	0.000139936	0.00133351	310	251		Clostridium	Timepoint	2	0.198774	0.101483	0.0501485	0.477886	322	306		Lachnospiraceae UCG 010	Dietary_group	PR	-0.288871	0.153348	0.0603659	0.553946	385	348		Dielma	Dietary_group	PR	-0.872539	0.315786	0.00600823	0.0554878	383	90
Intestinibacter	Timepoint	2	-0.405024	0.112236	0.000307762	0.00276986	310	285		Defluviitaleaceae UCG 011	Timepoint	2	-0.201465	0.104284	0.053372	0.480348	322	228		Enterobacter	Dietary_group	PR	0.9099	0.510382	0.0754259	0.653691	385	66		Ruminococcus gnavus group	Dietary_group	PR	-1.07067	0.392923	0.0067336	0.0579076	383	130
Oxalobacter	Timepoint	2	0.506984	0.141898	0.000353082	0.00301049	310	135		Ruminococcus gnavus group	Timepoint	2	-0.300685	0.161207	0.0621509	0.529919	322	112		Erysipelatoclostridium	Dietary_group	PR	0.352499	0.205389	0.0869382	0.667945	385	304		Erysipelotrichaceae UCG 003	Dietary_group	PR	-0.310808	0.115369	0.00737677	0.0579076	383	366
Lachnospira	Timepoint	2	0.250339	0.0712845	0.000445049	0.0033967	310	304		Lactobacillus	Timepoint	2	-0.441378	0.242514	0.0687574	0.548105	322	99		Leuconostoc	Dietary_group	PR	-0.641149	0.376698	0.0895757	0.667945	385	93		Gemella	Dietary_group	PR	-1.269	0.469908	0.00723671	0.0579076	383	97
Tyzzerella	Timepoint	2	0.609162	0.173933	0.000461281	0.0033967	310	122		Oscillibacter	Timepoint	2	-0.111365	0.0620688	0.0727773	0.548105	322	305		Lachnoclostridium	Dietary_group	PR	0.186725	0.11076	0.0926511	0.667945	385	384		Intestinibacter	Dietary_group	PR	-0.483319	0.181108	0.00794566	0.0583113	383	340
Enorma	Timepoint	2	-0.836905	0.237475	0.000424803	0.0033967	310	39		Megamonas	Timepoint	2	0.451797	0.253259	0.0744345	0.548105	322	36		Senegalimassilia	Dietary_group	PR	-0.366567	0.218469	0.0941974	0.667945	385	113		UCG 009	Dietary_group	PR	-0.453944	0.171225	0.00836173	0.0583113	383	200
Lachnospiraceae UCG 010	Timepoint	2	-0.286277	0.0826159	0.000529929	0.00373254	310	285		Prevotella	Timepoint	2	0.474028	0.268801	0.0778174	0.548105	322	74		Butyricimonas	Dietary_group	PR	-0.208959	0.129815	0.108307	0.734602	385	294		Pygmaiobacter	Dietary_group	PR	-1.19893	0.453489	0.00854242	0.0583113	383	31
Faecalitalea	Timepoint	2	-0.918393	0.268099	0.00061351	0.00414119	310	72		Akkermansia	Timepoint	2	-0.305955	0.181834	0.0924515	0.601797	322	144		Catenibacterium	Dietary_group	PR	0.528813	0.345931	0.127186	0.740642	385	51		UCG 002	Dietary_group	PR	-0.285508	0.108696	0.00897646	0.058721	383	340
Coprobacter	Timepoint	2	0.359111	0.107845	0.000868802	0.00562984	310	195		Asaccharospora	Timepoint	2	-0.47284	0.281377	0.0928699	0.601797	322	56		UCG 008	Dietary_group	PR	-0.48307	0.316991	0.128366	0.740642	385	61		Lachnospiraceae UCG 010	Dietary_group	PR	-0.316655	0.125458	0.0120154	0.0754568	383	352
Enterococcus	Timepoint	2	-1.13156	0.349283	0.00119664	0.00734695	310	79		Intestinimonas	Timepoint	2	-0.099078	0.0618852	0.109377	0.681505	322	291		Lachnospiraceae ND3007 group	Dietary_group	PR	-0.125726	0.0826073	0.128854	0.740642	385	358		Tyzzerella	Dietary_group	PR	0.617095	0.250297	0.0141312	0.0821704	383	137
Flavonifractor	Timepoint	2	-0.346479	0.107166	0.00122449	0.00734695	310	192		Turicibacter	Timepoint	2	0.177351	0.113074	0.116778	0.700665	322	266		Olsenella	Dietary_group	PR	-0.577145	0.389234	0.138971	0.740642	385	78		Christensenella	Dietary_group	PR	-0.717595	0.290909	0.0140816	0.0821704	383	69
Actinomyces	Timepoint	2	-0.389122	0.122088	0.0014365	0.00831116	310	184		Frisingicoccus	Timepoint	2	0.276526	0.179233	0.122872	0.710902	322	52		Flavonifractor	Dietary_group	PR	0.288176	0.195611	0.141528	0.740642	385	274		Collinsella	Dietary_group	PR	-0.222351	0.0907829	0.0147718	0.0828278	383	331
Latilactobacillus	Timepoint	2	-2.25821	0.714137	0.00156606	0.00872146	310	26		TM7x	Timepoint	2	-0.42335	0.288528	0.142301	0.713466	322	64		UCG 003	Dietary_group	PR	-0.174457	0.120187	0.147458	0.740642	385	310		Butyricimonas	Dietary_group	PR	-0.326754	0.134548	0.0156297	0.084616	383	288
Erysipelatoclostridium	Timepoint	2	-0.294776	0.0934858	0.00161509	0.00872146	310	241		Sellimonas	Timepoint	2	-0.303698	0.21033	0.148764	0.713466	322	56		Hydrogenoanaerobacterium	Dietary_group	PR	0.558568	0.386633	0.149373	0.740642	385	93		Enterobacter	Dietary_group	PR	1.36032	0.56675	0.0168722	0.0867724	383	54
Intestinimonas	Timepoint	2	-0.23291	0.0751762	0.00194712	0.0101753	310	259		Shuttleworthia	Timepoint	2	0.247199	0.171791	0.150163	0.713466	322	118		Merdibacter	Dietary_group	PR	-0.254885	0.178772	0.154767	0.740642	385	259		Lachnospiraceae AC2044 group	Dietary_group	PR	-1.21881	0.509005	0.0171334	0.0867724	383	69
Ligilactobacillus	Timepoint	2	0.978647	0.318	0.00208738	0.0105673	310	42		Streptococcus	Timepoint	2	-0.152511	0.106692	0.152873	0.713466	322	315		Fournierella	Dietary_group	PR	-0.394033	0.278827	0.158427	0.740642	385	174		Lachnospira	Dietary_group	PR	0.228957	0.0974598	0.0193295	0.094186	383	372
Terrisporobacter	Timepoint	2	-0.504066	0.164713	0.00221133	0.0108556	310	150		Parasutterella	Timepoint	2	-0.113939	0.0809426	0.159236	0.713466	322	265		Catenisphaera	Dietary_group	PR	-0.889659	0.638266	0.164178	0.740642	385	47		Megamonas	Dietary_group	PR	0.984244	0.422628	0.020397	0.094186	383	56
Prevotellaceae NK3B31 group	Timepoint	2	0.694167	0.228089	0.00233921	0.0111457	310	40		Roseburia	Timepoint	2	0.0938281	0.0674674	0.164311	0.713466	322	319		Colidextribacter	Dietary_group	PR	-0.112243	0.081627	0.169928	0.740642	385	377		UBA1819	Dietary_group	PR	-0.458408	0.196584	0.0202364	0.094186	383	225
Family XIII AD3011 group	Timepoint	2	-0.232168	0.0767565	0.00248845	0.011518	310	299		NK4A214 group	Timepoint	2	0.123948	0.0899978	0.168439	0.713466	322	280		Erysipelotrichaceae UCG 003	Dietary_group	PR	-0.15924	0.119092	0.181991	0.740642	385	376		Agathobacter	Dietary_group	PR	0.194057	0.0846677	0.0224601	0.10075	383	372
Prevotella_9	Timepoint	2	0.491674	0.166787	0.00319916	0.0140071	310	87		Eisenbergiella	Timepoint	2	-0.33766	0.249964	0.176749	0.713466	322	76		Limosilactobacillus	Dietary_group	PR	0.874952	0.667242	0.190556	0.740642	385	49		Terrisporobacter	Dietary_group	PR	-0.573332	0.265594	0.031509	0.137414	383	173
Lactococcus	Timepoint	2	-0.755905	0.254309	0.00295495	0.0132973	310	108		Fusicatenibacter	Timepoint	2	0.0658361	0.0489648	0.178767	0.713466	322	317		Sutterella	Dietary_group	PR	-0.165879	0.127023	0.192381	0.740642	385	267		GCA 900066575	Dietary_group	PR	-0.224121	0.107707	0.0381265	0.158825	383	310
Megamonas	Timepoint	2	0.637026	0.220244	0.00382351	0.0163002	310	59		Escherichia Shigella	Timepoint	2	-0.180246	0.135443	0.183258	0.713466	322	234		Ruminococcus	Dietary_group	PR	0.101815	0.0826307	0.218652	0.740642	385	362		Phocea	Dietary_group	PR	-0.693154	0.334473	0.0389135	0.158825	383	51
Bifidobacterium	Timepoint	2	0.202503	0.0733109	0.00574049	0.0235558	310	298		Ligilactobacillus	Timepoint	2	0.458897	0.344505	0.182845	0.713466	322	36		Prevotella	Dietary_group	PR	0.666013	0.530694	0.210261	0.740642	385	78		Bifidobacterium	Dietary_group	PR	0.186101	0.0900495	0.0394534	0.158825	383	352
UBA1819	Timepoint	2	-0.357781	0.129726	0.00581624	0.0235558	310	187		Olsenella	Timepoint	2	0.193834	0.144505	0.179802	0.713466	322	78		Victivallis	Dietary_group	PR	-0.289419	0.23529	0.219445	0.740642	385	202		Eubacterium fissicatena group	Dietary_group	PR	-0.933211	0.45789	0.0422444	0.164288	383	37
Blautia	Timepoint	2	-0.0859075	0.0312955	0.00605024	0.0239058	310	310		Peptococcus	Timepoint	2	0.132793	0.0994476	0.181776	0.713466	322	171		Oscillospira	Dietary_group	PR	-0.234327	0.186936	0.210794	0.740642	385	304		Bacteroides	Dietary_group	PR	0.113823	0.0560619	0.0430311	0.164288	383	382
Odoribacter	Timepoint	2	-0.219862	0.0809048	0.00657708	0.0253687	310	282		Lachnospiraceae AC2044 group	Timepoint	2	-0.283295	0.215267	0.188168	0.713466	322	66		Defluviitaleaceae UCG 011	Dietary_group	PR	-0.170315	0.133783	0.20378	0.740642	385	268		Parasutterella	Dietary_group	PR	0.347757	0.172112	0.044039	0.164288	383	314
UCG 004	Timepoint	2	0.464073	0.17426	0.00774217	0.0291682	310	57		Lachnospiraceae ND3007 group	Timepoint	2	-0.0788957	0.0610395	0.196171	0.713466	322	300		Lachnospiraceae NK4B4 group	Dietary_group	PR	-0.432814	0.34406	0.209184	0.740642	385	66		UCG 007	Dietary_group	PR	-0.690777	0.343427	0.044996	0.164288	383	53
Lachnospiraceae AC2044 group	Timepoint	2	-0.643146	0.245368	0.00876349	0.0315486	310	55		Eubacterium oxidoreducens group	Timepoint	2	-0.290825	0.22625	0.198647	0.713466	322	89		Actinomyces	Dietary_group	PR	-0.205602	0.166203	0.216837	0.740642	385	243		Frisingicoccus	Dietary_group	PR	-0.777016	0.391436	0.0478684	0.167008	383	59
Olsenella	Timepoint	2	0.367382	0.139991	0.00868194	0.0315486	310	56		Prevotella_9	Timepoint	2	0.194853	0.153022	0.202889	0.713466	322	99		Catenibacillus	Dietary_group	PR	0.488142	0.38563	0.206355	0.740642	385	77		Papillibacter	Dietary_group	PR	-0.547519	0.275195	0.0473642	0.167008	383	70
Pygmaiobacter	Timepoint	2	-0.933632	0.375101	0.0128099	0.045113	310	26		Lachnospiraceae NC2004 group	Timepoint	2	0.252563	0.201256	0.209502	0.713466	322	111		UCG 009	Dietary_group	PR	-0.208555	0.170771	0.222753	0.740642	385	215		Lactococcus	Dietary_group	PR	-0.776004	0.394244	0.0497656	0.169852	383	123
Paludicola	Timepoint	2	-0.394969	0.162412	0.0150199	0.0506923	310	137		Slackia	Timepoint	2	0.14201	0.114157	0.213502	0.713466	322	92		Coprococcus	Dietary_group	PR	-0.112935	0.092865	0.2247	0.740642	385	377		Ruminococcus gauvreauii group	Dietary_group	PR	-0.237581	0.122586	0.0533648	0.178261	383	326
Gemella	Timepoint	2	-0.597144	0.245272	0.0149072	0.0506923	310	74		Limosilactobacillus	Timepoint	2	-0.476402	0.380901	0.211036	0.713466	322	35		Marvinbryantia	Dietary_group	PR	-0.149333	0.123923	0.228939	0.740642	385	331		Lactiplantibacillus	Dietary_group	PR	-0.708983	0.37555	0.0598178	0.195654	383	57
Adlercreutzia	Timepoint	2	0.165035	0.0695571	0.0176608	0.0580483	310	252		Parabacteroides	Timepoint	2	0.0568902	0.0464038	0.220205	0.713466	322	313		Enorma	Dietary_group	PR	0.599593	0.501535	0.232637	0.740642	385	51		Streptococcus	Dietary_group	PR	-0.419521	0.227536	0.0660071	0.204549	383	366
Asaccharospora	Timepoint	2	-0.568295	0.240055	0.0179161	0.0580483	310	47		Desulfovibrio	Timepoint	2	-0.145999	0.119045	0.220043	0.713466	322	114		Christensenellaceae R 7 group	Dietary_group	PR	-0.145881	0.126567	0.249804	0.754703	385	346		Lachnoclostridium	Dietary_group	PR	0.18122	0.0984479	0.0664458	0.204549	383	381
Limosilactobacillus	Timepoint	2	0.87969	0.373835	0.018615	0.0591301	310	44		Dielma	Timepoint	2	0.243448	0.204148	0.233061	0.740312	322	87		Bifidobacterium	Dietary_group	PR	0.106295	0.0926062	0.251771	0.754703	385	359		Faecalitalea	Dietary_group	PR	0.894295	0.482573	0.0646418	0.204549	383	67
Turicibacter	Timepoint	2	-0.333017	0.142355	0.0193181	0.0594752	310	220		Eubacterium xylanophilum group	Timepoint	2	-0.0938862	0.0826352	0.255892	0.781618	322	261		Rikenella	Dietary_group	PR	0.522576	0.458707	0.255328	0.754703	385	39		Blautia	Dietary_group	PR	-0.0867672	0.0477236	0.0698435	0.210233	383	383
Parasutterella	Timepoint	2	-0.169295	0.0724813	0.0195069	0.0594752	310	264		Victivallis	Timepoint	2	0.150663	0.134439	0.262427	0.781618	322	169		Oscillibacter	Dietary_group	PR	0.133565	0.117507	0.256406	0.754703	385	365		Family XIII AD3011 group	Dietary_group	PR	-0.221893	0.122538	0.0709705	0.210233	383	366
Hydrogenoanaerobacterium	Timepoint	2	-0.610285	0.261965	0.0198251	0.0594752	310	67		Senegalimassilia	Timepoint	2	-0.129438	0.119492	0.278704	0.781618	322	117		Holdemania	Dietary_group	PR	0.133949	0.120861	0.268442	0.7755	385	318		UCG 003	Dietary_group	PR	-0.211673	0.117606	0.0726874	0.211332	383	317
UCG 002	Timepoint	2	-0.156928	0.0712332	0.0275932	0.0798232	310	278		Christensenella	Timepoint	2	-0.239037	0.22306	0.283887	0.781618	322	76		UCG 002	Dietary_group	PR	-0.101958	0.0944285	0.280952	0.781959	385	347		Faecalibacterium	Dietary_group	PR	0.0788773	0.0448435	0.0794024	0.22261	383	379
Shuttleworthia	Timepoint	2	0.387631	0.175869	0.0275176	0.0798232	310	107		Anaerostipes	Timepoint	2	-0.0588924	0.0556382	0.289833	0.781618	322	322		Candidatus Soleaferrea	Dietary_group	PR	-0.172243	0.159997	0.282373	0.781959	385	235		Monoglobus	Dietary_group	PR	0.165418	0.0940262	0.0793459	0.22261	383	371
Slackia	Timepoint	2	0.273341	0.125226	0.0290526	0.0825705	310	77		Tyzzerella	Timepoint	2	0.182952	0.177189	0.301827	0.781618	322	115		Gordonibacter	Dietary_group	PR	0.242427	0.226761	0.285716	0.781959	385	170		Family XIII UCG 001	Dietary_group	PR	-0.153274	0.0875742	0.0808989	0.222827	383	334
UCG 009	Timepoint	2	-0.317704	0.148812	0.0327663	0.0915198	310	155		Raoultibacter	Timepoint	2	0.298569	0.290621	0.304257	0.781618	322	38		Allisonella	Dietary_group	PR	0.293075	0.27961	0.295238	0.788581	385	96		UCG 005	Dietary_group	PR	-0.214455	0.124995	0.0870408	0.23561	383	356
Romboutsia	Timepoint	2	-0.207495	0.0978445	0.0339508	0.0932208	310	296		Enterococcus	Timepoint	2	-0.315153	0.31181	0.312149	0.781618	322	101		Clostridium	Dietary_group	PR	-0.151397	0.145345	0.298245	0.788581	385	367		Lachnospiraceae UCG 004	Dietary_group	PR	0.159389	0.0937459	0.0899175	0.239272	383	366
Desulfovibrio	Timepoint	2	-0.280463	0.133033	0.035012	0.0945325	310	94		Coprococcus	Timepoint	2	-0.056137	0.0565215	0.320613	0.781618	322	316		Lachnospiraceae UCG 004	Dietary_group	PR	0.104297	0.102117	0.307745	0.795618	385	356		Olsenella	Dietary_group	PR	-0.648634	0.387956	0.0953728	0.249559	383	78
CAG 56	Timepoint	2	-0.168316	0.0807232	0.0370598	0.0984211	310	263		Rikenellaceae RC9 gut group	Timepoint	2	-0.23727	0.239222	0.321276	0.781618	322	39		Lachnospiraceae UCG 003	Dietary_group	PR	-0.35868	0.354656	0.3125	0.795618	385	78		Paraprevotella	Dietary_group	PR	0.374627	0.225437	0.0973922	0.250665	383	151
Erysipelotrichaceae UCG 003	Timepoint	2	-0.135416	0.0656029	0.0390003	0.101904	310	299		Lachnospiraceae UCG 010	Timepoint	2	-0.0891186	0.0896878	0.320391	0.781618	322	295		Sellimonas	Dietary_group	PR	0.36445	0.363566	0.316779	0.795618	385	79		Asaccharospora	Dietary_group	PR	-0.575929	0.351081	0.101751	0.257273	383	58
Alistipes	Timepoint	2	-0.122136	0.0612335	0.046087	0.118509	310	306		Phocea	Timepoint	2	-0.295135	0.294907	0.316938	0.781618	322	57		Odoribacter	Dietary_group	PR	0.107313	0.109221	0.326468	0.795618	385	359		Subdoligranulum	Dietary_group	PR	-0.112389	0.0688094	0.103237	0.257273	383	367
Fournierella	Timepoint	2	-0.318255	0.161573	0.0488705	0.123703	310	121		Lachnospiraceae NK4B4 group	Timepoint	2	-0.197917	0.202189	0.327642	0.781618	322	55		Paludicola	Dietary_group	PR	-0.205233	0.210036	0.329129	0.795618	385	212		Prevotella	Dietary_group	PR	-0.93526	0.585349	0.110934	0.272135	383	75
Eubacterium siraeum group	Timepoint	2	-0.232475	0.120142	0.0529912	0.13207	310	226		Bifidobacterium	Timepoint	2	0.0752653	0.0772558	0.32994	0.781618	322	303		Raoultibacter	Dietary_group	PR	-0.459951	0.473038	0.331508	0.795618	385	39		Fournierella	Dietary_group	PR	-0.427701	0.26945	0.113284	0.273624	383	147
Anaerotruncus	Timepoint	2	-0.337803	0.181021	0.0620269	0.152248	310	109		Enorma	Timepoint	2	-0.316097	0.326601	0.333125	0.781618	322	28		Phascolarctobacterium	Dietary_group	PR	0.115656	0.123191	0.348415	0.823526	385	265		Paludicola	Dietary_group	PR	-0.407837	0.26068	0.11854	0.281982	383	180
Veillonella	Timepoint	2	-0.30406	0.165989	0.0669797	0.161951	310	162		Paludicola	Timepoint	2	-0.124528	0.129512	0.336294	0.781618	322	174		Eubacterium eligens group	Dietary_group	PR	-0.121879	0.133417	0.361555	0.840066	385	330		Lachnospiraceae NK4A136 group	Dietary_group	PR	-0.20321	0.130559	0.120441	0.282227	383	365
Monoglobus	Timepoint	2	0.126986	0.0698553	0.0690873	0.16459	310	305		Eubacterium siraeum group	Timepoint	2	0.10832	0.115151	0.346873	0.781618	322	270		Enterorhabdus	Dietary_group	PR	-0.229223	0.253359	0.366183	0.840066	385	103		Eubacterium ventriosum group	Dietary_group	PR	0.187741	0.121669	0.123663	0.285516	383	365
Eubacterium eligens group	Timepoint	2	0.187378	0.103921	0.071376	0.165938	310	263		Howardella	Timepoint	2	-0.141258	0.15172	0.35183	0.781618	322	90		Granulicatella	Dietary_group	PR	-0.214011	0.241629	0.376345	0.850866	385	115		Anaerotruncus	Dietary_group	PR	-0.401306	0.270524	0.138798	0.315815	383	139
Eisenbergiella	Timepoint	2	-0.478213	0.266481	0.0727257	0.165938	310	59		Faecalitalea	Timepoint	2	-0.175417	0.188081	0.350992	0.781618	322	65		CAG 56	Dietary_group	PR	-0.108422	0.124633	0.384891	0.857758	385	319		Eubacterium nodatum group	Dietary_group	PR	-0.384112	0.267132	0.151294	0.33933	383	148
Lachnospiraceae NC2004 group	Timepoint	2	-0.351677	0.195894	0.0726152	0.165938	310	109		Lacticaseibacillus	Timepoint	2	0.239952	0.261712	0.359219	0.781618	322	77		Anaerofilum	Dietary_group	PR	-0.242928	0.287319	0.398369	0.858844	385	72		Escherichia Shigella	Dietary_group	PR	0.494093	0.347883	0.156356	0.345745	383	273
Faecalibacterium	Timepoint	2	0.0619721	0.0348548	0.0754028	0.169656	310	308		Eubacterium nodatum group	Timepoint	2	-0.116089	0.127111	0.361093	0.781618	322	142		Barnesiella	Dietary_group	PR	-0.102873	0.124041	0.407432	0.858844	385	325		Dialister	Dietary_group	PR	0.214699	0.152493	0.159982	0.348849	383	198
Paraprevotella	Timepoint	2	0.184219	0.105152	0.0797864	0.174615	310	116		Erysipelatoclostridium	Timepoint	2	-0.0918375	0.101749	0.366744	0.781618	322	250		Eubacterium fissicatena group	Dietary_group	PR	-0.312638	0.375126	0.405134	0.858844	385	48		Alistipes	Dietary_group	PR	-0.130568	0.0995688	0.190546	0.409804	383	375
Butyricimonas	Timepoint	2	-0.163249	0.0930773	0.0794464	0.174615	310	223		Prevotellaceae NK3B31 group	Timepoint	2	-0.109662	0.121986	0.36867	0.781618	322	61		Subdoligranulum	Dietary_group	PR	-0.0580451	0.0736144	0.430898	0.858844	385	371		Defluviitaleaceae UCG 011	Dietary_group	PR	0.207603	0.160178	0.195746	0.415299	383	251
Collinsella	Timepoint	2	-0.139427	0.0798628	0.0808401	0.174615	310	262		UCG 005	Timepoint	2	-0.0609926	0.0679148	0.369146	0.781618	322	305		Dialister	Dietary_group	PR	0.118618	0.149672	0.428558	0.858844	385	214		Akkermansia	Dietary_group	PR	0.397387	0.315206	0.208193	0.431616	383	176
Phocea	Timepoint	2	-0.570757	0.336054	0.0894311	0.19063	310	40		Family XIII AD3011 group	Timepoint	2	-0.0640337	0.0713415	0.369417	0.781618	322	311		Coprobacillus	Dietary_group	PR	0.506692	0.639635	0.428766	0.858844	385	56		Anaerofilum	Dietary_group	PR	-0.483038	0.383771	0.208935	0.431616	383	49
UCG 005	Timepoint	2	-0.13798	0.0835653	0.0987044	0.203231	310	290		Veillonella	Timepoint	2	0.134779	0.151642	0.374111	0.781618	322	152		Desulfovibrio	Dietary_group	PR	-0.190604	0.249286	0.444989	0.858844	385	124		Catenibacterium	Dietary_group	PR	0.403608	0.336324	0.230875	0.46471	383	52
Lachnospiraceae UCG 001	Timepoint	2	0.184568	0.111893	0.0990439	0.203231	310	229		Agathobacter	Timepoint	2	0.0661368	0.0747586	0.376334	0.781618	322	315		Howardella	Dietary_group	PR	-0.166003	0.218788	0.448481	0.858844	385	101		Erysipelatoclostridium	Dietary_group	PR	-0.256952	0.214043	0.230715	0.46471	383	294
Pseudoflavonifractor	Timepoint	2	-0.415862	0.25216	0.0991063	0.203231	310	61		Lactococcus	Timepoint	2	-0.196953	0.229363	0.390508	0.781706	322	146		Lachnospiraceae NK4A136 group	Dietary_group	PR	-0.0844306	0.111508	0.449422	0.858844	385	372		Prevotellaceae NK3B31 group	Dietary_group	PR	-0.401906	0.337705	0.234755	0.466539	383	66
Eubacterium fissicatena group	Timepoint	2	-0.791666	0.485856	0.103223	0.209028	310	20		GCA 900066575	Timepoint	2	-0.0658607	0.0766296	0.390082	0.781706	322	274		Intestinimonas	Dietary_group	PR	-0.101781	0.135766	0.453915	0.858844	385	344		CAG 56	Dietary_group	PR	-0.128723	0.109432	0.240226	0.471443	383	315
DNF00809	Timepoint	2	0.371783	0.231485	0.108257	0.216513	310	69		UCG 004	Timepoint	2	0.186237	0.219503	0.396187	0.781706	322	50		Slackia	Dietary_group	PR	-0.201001	0.2709	0.458566	0.858844	385	104		Holdemanella	Dietary_group	PR	-0.263553	0.229636	0.251824	0.478538	383	100
Lachnospiraceae UCG 004	Timepoint	2	0.118459	0.0778571	0.128136	0.253147	310	296		Lachnospiraceae UCG 004	Timepoint	2	0.0677751	0.0836354	0.417731	0.781706	322	300		Rothia	Dietary_group	PR	-0.310381	0.423968	0.464571	0.858844	385	49		Senegalimassilia	Dietary_group	PR	-0.253839	0.221715	0.252985	0.478538	383	113
Eubacterium hallii group	Timepoint	2	0.0634859	0.0431824	0.141513	0.276206	310	309		Butyricicoccus	Timepoint	2	0.0499657	0.0619592	0.419996	0.781706	322	319		Collinsella	Dietary_group	PR	-0.0601065	0.0831512	0.470216	0.858844	385	330		Anaerofustis	Dietary_group	PR	-0.244088	0.213073	0.252709	0.478538	383	128
Sutterella	Timepoint	2	0.133795	0.092929	0.149936	0.289163	310	202		UCG 003	Timepoint	2	0.065008	0.0804989	0.419342	0.781706	322	268		Phocea	Dietary_group	PR	-0.206166	0.292478	0.481312	0.858844	385	69		Coprococcus	Dietary_group	PR	-0.0969591	0.0944856	0.305469	0.567388	383	374
Oscillibacter	Timepoint	2	-0.111456	0.078385	0.155053	0.295512	310	296		Eubacterium brachy group	Timepoint	2	-0.0899116	0.112636	0.424725	0.781706	322	193		Butyricicoccus	Dietary_group	PR	0.0582181	0.0829088	0.482991	0.858844	385	384		Christensenellaceae R 7 group	Dietary_group	PR	-0.136363	0.134335	0.310714	0.567388	383	344
Coprococcus	Timepoint	2	-0.0877903	0.0625478	0.160447	0.300949	310	305		CHKCI002	Timepoint	2	-0.12695	0.159246	0.425338	0.781706	322	54		Eubacterium xylanophilum group	Dietary_group	PR	-0.0953222	0.137019	0.487054	0.858844	385	309		Eisenbergiella	Dietary_group	PR	-0.393277	0.389308	0.313053	0.567388	383	83
Asteroleplasma	Timepoint	2	0.304467	0.217532	0.161621	0.300949	310	52		Anaerofustis	Timepoint	2	-0.137881	0.174464	0.429344	0.781706	322	107		Eggerthella	Dietary_group	PR	0.169084	0.243727	0.48827	0.858844	385	231		Lachnospiraceae UCG 003	Dietary_group	PR	-0.430297	0.428804	0.316275	0.567388	383	72
Colidextribacter	Timepoint	2	-0.0816351	0.0591711	0.167696	0.308714	310	303		Monoglobus	Timepoint	2	0.0552405	0.0733491	0.45138	0.781706	322	316		Blautia	Dietary_group	PR	-0.0332059	0.0482969	0.492167	0.858844	385	385		Acidaminococcus	Dietary_group	PR	-0.447315	0.447579	0.31824	0.567388	383	60
Escherichia Shigella	Timepoint	2	-0.192993	0.143461	0.178541	0.324985	310	219		Erysipelotrichaceae UCG 003	Timepoint	2	-0.0429543	0.0573176	0.45361	0.781706	322	317		Lachnospiraceae FCS020 group	Dietary_group	PR	-0.0517494	0.0754585	0.493261	0.858844	385	365		Bilophila	Dietary_group	PR	-0.123209	0.124724	0.323864	0.567388	383	341
Sellimonas	Timepoint	2	-0.348164	0.267263	0.192677	0.346819	310	49		Lachnospira	Timepoint	2	0.058578	0.078501	0.455543	0.781706	322	312		Anaerostipes	Dietary_group	PR	-0.066343	0.0972386	0.495487	0.858844	385	385		Shuttleworthia	Dietary_group	PR	0.242364	0.247063	0.327234	0.567388	383	154
Clostridium	Timepoint	2	-0.130187	0.101448	0.19939	0.354253	310	291		Leuconostoc	Timepoint	2	0.212878	0.284942	0.455007	0.781706	322	83		Turicibacter	Dietary_group	PR	-0.12323	0.188297	0.513222	0.87981	385	305		Marvinbryantia	Dietary_group	PR	-0.1165	0.119161	0.328868	0.567388	383	333
Papillibacter	Timepoint	2	-0.388968	0.30431	0.201181	0.354253	310	51		Dialister	Timepoint	2	-0.0686712	0.0934719	0.462539	0.781706	322	174		Adlercreutzia	Dietary_group	PR	-0.0687197	0.115013	0.550534	0.920678	385	309		Rothia	Dietary_group	PR	0.453585	0.473484	0.338693	0.577988	383	58
UCG 007	Timepoint	2	-0.450164	0.364868	0.217288	0.378501	310	39		Phascolarctobacterium	Timepoint	2	0.0536964	0.0737623	0.466635	0.781706	322	231		Paraprevotella	Dietary_group	PR	0.123119	0.208486	0.555185	0.920678	385	147		Hydrogenoanaerobacterium	Dietary_group	PR	-0.294844	0.322183	0.360704	0.604281	383	81
Leuconostoc	Timepoint	2	-0.51396	0.432406	0.234595	0.402131	310	48		DNF00809	Timepoint	2	-0.154542	0.209944	0.461666	0.781706	322	82		Caproiciproducens	Dietary_group	PR	-0.192901	0.332907	0.562635	0.920678	385	98		Veillonella	Dietary_group	PR	0.56284	0.617897	0.362935	0.604281	383	179
Catenibacillus	Timepoint	2	0.28324	0.238919	0.235817	0.402131	310	68		Gemella	Timepoint	2	-0.152803	0.209395	0.465551	0.781706	322	91		TM7x	Dietary_group	PR	-0.164248	0.287105	0.567607	0.920678	385	90		Lachnospiraceae FCS020 group	Dietary_group	PR	-0.0642225	0.0712382	0.367891	0.604281	383	359
Defluviitaleaceae UCG 011	Timepoint	2	0.126691	0.111419	0.255507	0.426723	310	201		Collinsella	Timepoint	2	-0.0393819	0.0557757	0.48014	0.781706	322	286		Eubacterium ventriosum group	Dietary_group	PR	-0.0771656	0.136033	0.570877	0.920678	385	370		DTU089	Dietary_group	PR	-0.186521	0.207805	0.369985	0.604281	383	168
Rothia	Timepoint	2	0.38179	0.333484	0.25227	0.425706	310	46		Bilophila	Timepoint	2	0.0545765	0.0764411	0.475247	0.781706	322	298		Family XIII AD3011 group	Dietary_group	PR	-0.0631639	0.112273	0.574045	0.920678	385	370		Odoribacter	Dietary_group	PR	-0.112527	0.126252	0.373346	0.604281	383	353
Dialister	Timepoint	2	0.12003	0.107498	0.264174	0.436695	310	164		Acidaminococcus	Timepoint	2	0.125963	0.178166	0.479567	0.781706	322	71		Eubacterium hallii group	Dietary_group	PR	0.0310631	0.0558444	0.578375	0.920678	385	383		Granulicatella	Dietary_group	PR	-0.232065	0.262975	0.378092	0.605718	383	121
Parabacteroides	Timepoint	2	0.0620504	0.0569397	0.27582	0.451342	310	296		Dorea	Timepoint	2	-0.0276403	0.0398407	0.487826	0.781706	322	322		Roseburia	Dietary_group	PR	0.0481354	0.0905015	0.595127	0.923757	385	381		Ruminococcus	Dietary_group	PR	0.0709388	0.0820905	0.388056	0.608283	383	357
UCG 008	Timepoint	2	0.291833	0.270191	0.280098	0.453759	310	49		Eubacterium hallii group	Timepoint	2	0.0278014	0.0403272	0.490574	0.781706	322	322		DTU089	Dietary_group	PR	0.105914	0.202398	0.601078	0.923757	385	193		Oscillospira	Dietary_group	PR	-0.13839	0.160585	0.389355	0.608283	383	315
DTU089	Timepoint	2	-0.167186	0.157219	0.287601	0.459793	310	127		Clostridium innocuum group	Timepoint	2	-0.123895	0.177183	0.484398	0.781706	322	131		UCG 005	Dietary_group	PR	-0.059261	0.116256	0.610527	0.923757	385	360		Oscillibacter	Dietary_group	PR	0.0998175	0.116307	0.391316	0.608283	383	362
Candidatus Soleaferrea	Timepoint	2	-0.140617	0.132756	0.289499	0.459793	310	166		Hungatella	Timepoint	2	-0.31957	0.471062	0.497516	0.781706	322	41		Acidaminococcus	Dietary_group	PR	-0.201919	0.40332	0.616916	0.923757	385	56		Colidextribacter	Dietary_group	PR	-0.0698346	0.0824702	0.397654	0.608734	383	368
Dielma	Timepoint	2	-0.254922	0.259229	0.32542	0.511825	310	65		Family XIII UCG 001	Timepoint	2	-0.0452618	0.0674345	0.502095	0.781706	322	300		Latilactobacillus	Dietary_group	PR	0.243569	0.473157	0.607012	0.923757	385	58		CHKCI002	Dietary_group	PR	-0.438038	0.519171	0.399361	0.608734	383	50
Eubacterium oxidoreducens group	Timepoint	2	-0.249751	0.259418	0.33568	0.522886	310	74		Subdoligranulum	Timepoint	2	0.0312888	0.0475063	0.510137	0.781706	322	309		Pseudoflavonifractor	Dietary_group	PR	-0.127439	0.25089	0.611787	0.923757	385	92		Holdemania	Dietary_group	PR	-0.0990837	0.121147	0.413944	0.624897	383	282
Akkermansia	Timepoint	2	0.17826	0.189324	0.34642	0.529434	310	163		Eubacterium ruminantium group	Timepoint	2	-0.138422	0.209056	0.507891	0.781706	322	117		Holdemanella	Dietary_group	PR	0.111517	0.228989	0.626542	0.923757	385	96		Lachnospiraceae NK4B4 group	Dietary_group	PR	-0.269164	0.335573	0.423002	0.632489	383	61
GCA 900066575	Timepoint	2	-0.076549	0.0808083	0.34349	0.529434	310	252		Coprobacter	Timepoint	2	0.0592969	0.0903194	0.511487	0.781706	322	234		Hungatella	Dietary_group	PR	-0.220594	0.454466	0.627681	0.923757	385	56		Eggerthella	Dietary_group	PR	-0.206448	0.276879	0.45636	0.669236	383	204
Ruminococcus gauvreauii group	Timepoint	2	-0.0801223	0.0862324	0.352814	0.531058	310	256		Rothia	Timepoint	2	0.213138	0.340823	0.531733	0.805054	322	38		Negativibacillus	Dietary_group	PR	-0.0777174	0.171075	0.649883	0.947493	385	291		Haemophilus	Dietary_group	PR	-0.297283	0.398388	0.456005	0.669236	383	196
Hungatella	Timepoint	2	0.305203	0.329315	0.354039	0.531058	310	47		Pseudoflavonifractor	Timepoint	2	-0.136981	0.222018	0.537246	0.805869	322	79		Lachnospira	Dietary_group	PR	0.0449202	0.10693	0.674661	0.952825	385	371		Lachnospiraceae UCG 001	Dietary_group	PR	0.126436	0.17109	0.460366	0.669236	383	265
Lachnospiraceae NK4A136 group	Timepoint	2	-0.0727646	0.0793057	0.35887	0.533366	310	301		Butyricimonas	Timepoint	2	-0.0410864	0.0685738	0.549069	0.816048	322	265		Frisingicoccus	Dietary_group	PR	0.165903	0.384476	0.666349	0.952825	385	70		Enterorhabdus	Dietary_group	PR	-0.176102	0.248942	0.479757	0.684855	383	104
Lachnospiraceae FCS020 group	Timepoint	2	-0.0439201	0.0498466	0.37826	0.556103	310	293		Eubacterium fissicatena group	Timepoint	2	-0.176876	0.309671	0.567882	0.836108	322	45		UCG 007	Dietary_group	PR	-0.129796	0.311708	0.677353	0.952825	385	67		Pseudoflavonifractor	Dietary_group	PR	-0.184793	0.261275	0.479835	0.684855	383	80
Anaerostipes	Timepoint	2	0.0571853	0.0656863	0.383983	0.556103	310	310		Eubacterium ventriosum group	Timepoint	2	-0.0438928	0.0809891	0.587847	0.836108	322	313		Intestinibacter	Dietary_group	PR	0.0675769	0.165473	0.683222	0.952825	385	348		UCG 008	Dietary_group	PR	0.332717	0.505891	0.511144	0.719787	383	64
UCG 003	Timepoint	2	0.0758737	0.0872416	0.384466	0.556103	310	252		Odoribacter	Timepoint	2	-0.0301681	0.056998	0.596609	0.836108	322	309		Eisenbergiella	Dietary_group	PR	-0.138697	0.346809	0.689439	0.952825	385	90		Hungatella	Dietary_group	PR	-0.305517	0.467114	0.513479	0.719787	383	52
Eubacterium ventriosum group	Timepoint	2	0.065184	0.0766162	0.394888	0.566122	310	300		UCG 007	Timepoint	2	-0.135323	0.255311	0.596091	0.836108	322	57		Oxalobacter	Dietary_group	PR	-0.106233	0.267594	0.691596	0.952825	385	127		Adlercreutzia	Dietary_group	PR	-0.0726559	0.1208	0.547901	0.761243	383	310
Allisonella	Timepoint	2	-0.129408	0.155774	0.40612	0.577117	310	63		Lachnospiraceae UCG 003	Timepoint	2	0.147454	0.284567	0.60434	0.836108	322	57		CAG 352	Dietary_group	PR	-0.0843652	0.215975	0.696295	0.952825	385	143		Peptococcus	Dietary_group	PR	-0.202862	0.357221	0.570449	0.785619	383	202
Eubacterium ruminantium group	Timepoint	2	-0.17396	0.219355	0.427747	0.602565	310	110		Latilactobacillus	Timepoint	2	0.197531	0.381814	0.604913	0.836108	322	42		Eubacterium oxidoreducens group	Dietary_group	PR	-0.0982488	0.260649	0.706431	0.955744	385	110		Raoultibacter	Dietary_group	PR	-0.228905	0.413468	0.580168	0.792055	383	47
CAG 352	Timepoint	2	-0.220882	0.284893	0.438153	0.611903	310	113		Anaerofilum	Timepoint	2	-0.138847	0.27076	0.608088	0.836108	322	57		Alistipes	Dietary_group	PR	-0.0369142	0.100615	0.71391	0.955744	385	381		Victivallis	Dietary_group	PR	-0.167702	0.30819	0.586659	0.793062	383	189
Agathobacter	Timepoint	2	0.0484159	0.0663435	0.465527	0.644576	310	302		Pygmaiobacter	Timepoint	2	-0.13537	0.258769	0.600884	0.836108	322	42		Akkermansia	Dietary_group	PR	0.125493	0.34571	0.716808	0.955744	385	186		Fusicatenibacter	Dietary_group	PR	0.0412898	0.07677	0.591008	0.793062	383	375
Acidaminococcus	Timepoint	2	0.135495	0.188635	0.472578	0.648793	310	28		Merdibacter	Timepoint	2	0.0450437	0.0889848	0.61272	0.836108	322	228		Acetitomaculum	Dietary_group	PR	0.137514	0.389057	0.723946	0.957081	385	52		TM7x	Dietary_group	PR	-0.155961	0.307857	0.612731	0.815244	383	82
Anaerofilum	Timepoint	2	-0.221049	0.33305	0.506875	0.690032	310	42		Paraprevotella	Timepoint	2	-0.0606405	0.123196	0.622558	0.836108	322	129		Monoglobus	Dietary_group	PR	-0.0280397	0.0904184	0.756648	0.958351	385	376		Clostridium innocuum group	Dietary_group	PR	-0.225562	0.457098	0.621973	0.820586	383	149
Prevotella	Timepoint	2	-0.133287	0.203061	0.511576	0.690627	310	50		Anaerotruncus	Timepoint	2	-0.0942748	0.191561	0.62262	0.836108	322	113		Lactiplantibacillus	Dietary_group	PR	-0.103168	0.346803	0.766262	0.958351	385	124		Eubacterium siraeum group	Dietary_group	PR	-0.101501	0.213851	0.635324	0.82972	383	297
Gordonibacter	Timepoint	2	-0.0806075	0.124647	0.517834	0.690965	310	146		Faecalibacterium	Timepoint	2	0.018299	0.0379486	0.629661	0.836108	322	321		Papillibacter	Dietary_group	PR	-0.0853587	0.287387	0.766617	0.958351	385	78		Slackia	Dietary_group	PR	-0.153048	0.32645	0.639466	0.82972	383	98
Victivallis	Timepoint	2	-0.108546	0.168866	0.520357	0.690965	310	152		Solobacterium	Timepoint	2	-0.128634	0.265266	0.627731	0.836108	322	48		Prevotella_9	Dietary_group	PR	-0.0761326	0.269188	0.777467	0.958351	385	111		CAG 352	Dietary_group	PR	-0.109199	0.257995	0.672348	0.854899	383	125
Eubacterium xylanophilum group	Timepoint	2	0.0582077	0.0917547	0.525831	0.692557	310	240		Holdemanella	Timepoint	2	-0.0450937	0.0974167	0.64344	0.847457	322	92		Eubacterium nodatum group	Dietary_group	PR	0.0832498	0.297755	0.779944	0.958351	385	176		Lachnospiraceae ND3007 group	Dietary_group	PR	-0.0366477	0.0873936	0.675207	0.854899	383	360
Barnesiella	Timepoint	2	0.0508995	0.0823471	0.536503	0.695445	310	256		Granulicatella	Timepoint	2	-0.0834318	0.191313	0.662763	0.858941	322	90		CHKCI002	Dietary_group	PR	-0.176109	0.615572	0.774966	0.958351	385	52		Catenibacillus	Dietary_group	PR	0.13087	0.306809	0.669951	0.854899	383	98
Solobacterium	Timepoint	2	-0.3544	0.573511	0.536609	0.695445	310	41		Catenibacillus	Timepoint	2	-0.0936706	0.2101	0.655714	0.856659	322	66		Anaerotruncus	Dietary_group	PR	-0.092118	0.323792	0.776185	0.958351	385	137		Desulfovibrio	Dietary_group	PR	-0.0972237	0.249234	0.696691	0.875044	383	114
Lachnospiraceae NK4B4 group	Timepoint	2	0.152162	0.265461	0.566509	0.728368	310	58		Alistipes	Timepoint	2	-0.0218387	0.0517081	0.672773	0.86431	322	322		Lacticaseibacillus	Dietary_group	PR	0.0836393	0.306733	0.78525	0.958351	385	103		Howardella	Dietary_group	PR	-0.0816931	0.220957	0.711797	0.886922	383	97
Caproiciproducens	Timepoint	2	0.127709	0.240665	0.595662	0.75982	310	64		Sutterella	Timepoint	2	0.0405388	0.098895	0.681866	0.86431	322	248		Shuttleworthia	Dietary_group	PR	0.0653968	0.249795	0.793617	0.958351	385	130		Enterococcus	Dietary_group	PR	0.207875	0.58098	0.720693	0.888028	383	89
CHKCI002	Timepoint	2	-0.246257	0.489671	0.615032	0.778399	310	26		Intestinibacter	Timepoint	2	0.03758	0.09375	0.688528	0.86431	322	286		Escherichia Shigella	Dietary_group	PR	0.0885066	0.350109	0.800562	0.958351	385	279		Coprobacter	Dietary_group	PR	-0.0767172	0.217476	0.724465	0.888028	383	253
Bilophila	Timepoint	2	-0.038424	0.0792806	0.627919	0.788549	310	274		Oxalobacter	Timepoint	2	-0.0669222	0.171119	0.695734	0.86431	322	110		Romboutsia	Dietary_group	PR	0.0263288	0.110785	0.812276	0.958351	385	375		Sutterella	Dietary_group	PR	-0.0477577	0.138981	0.731319	0.888028	383	259
Bacteroides	Timepoint	2	-0.0163119	0.0341683	0.633079	0.788913	310	310		Asteroleplasma	Timepoint	2	0.0832084	0.214826	0.698512	0.86431	322	53		Haemophilus	Dietary_group	PR	-0.0680107	0.285301	0.811714	0.958351	385	184		Roseburia	Dietary_group	PR	0.0313892	0.0948693	0.740929	0.888028	383	380
Enterorhabdus	Timepoint	2	0.0524699	0.112626	0.641302	0.79306	310	81		Enterobacter	Timepoint	2	0.266616	0.710919	0.707639	0.86431	322	29		UBA1819	Dietary_group	PR	-0.0901548	0.368529	0.806873	0.958351	385	253		Ruminiclostridium	Dietary_group	PR	0.137776	0.422262	0.744394	0.888028	383	52
Fusicatenibacter	Timepoint	2	0.0275779	0.0631636	0.662393	0.803239	310	301		Rikenella	Timepoint	2	0.113398	0.303193	0.708396	0.86431	322	29		Gemella	Dietary_group	PR	-0.0581438	0.248654	0.815241	0.958351	385	115		Eubacterium oxidoreducens group	Dietary_group	PR	0.0902931	0.279256	0.746623	0.888028	383	92
Catenisphaera	Timepoint	2	-0.366128	0.813453	0.652645	0.800973	310	21		Hydrogenoanaerobacterium	Timepoint	2	-0.08647	0.23219	0.709587	0.86431	322	74		Fusicatenibacter	Dietary_group	PR	-0.0177747	0.0821282	0.828772	0.958351	385	376		Asteroleplasma	Dietary_group	PR	0.193048	0.635665	0.761528	0.892238	383	72
Haemophilus	Timepoint	2	0.0804441	0.187697	0.668226	0.803239	310	160		Ruminococcus gauvreauii group	Timepoint	2	0.0226978	0.0679615	0.738394	0.886073	322	290		NK4A214 group	Dietary_group	PR	-0.028749	0.132114	0.827852	0.958351	385	322		Sellimonas	Dietary_group	PR	0.12355	0.401129	0.758248	0.892238	383	67
Oscillospira	Timepoint	2	0.0403703	0.0945398	0.669366	0.803239	310	244		Lachnospiraceae NK4A136 group	Timepoint	2	0.0259378	0.0775999	0.738191	0.886073	322	311		Eubacterium ruminantium group	Dietary_group	PR	0.0578545	0.269964	0.830425	0.958351	385	142		Parabacteroides	Dietary_group	PR	0.0273207	0.0945329	0.772736	0.898663	383	366
Lachnospiraceae UCG 003	Timepoint	2	-0.0961938	0.232208	0.678685	0.808434	310	71		Caproiciproducens	Timepoint	2	0.0541833	0.169432	0.749125	0.89234	322	93		Lachnospiraceae NC2004 group	Dietary_group	PR	-0.0459173	0.223109	0.837053	0.958351	385	129		Flavonifractor	Dietary_group	PR	-0.0633603	0.234379	0.787053	0.904936	383	246
Enterobacter	Timepoint	2	-0.159366	0.392138	0.684446	0.809345	310	71		Lachnoclostridium	Timepoint	2	0.0132986	0.0441503	0.763252	0.902532	322	320		Bacteroides	Dietary_group	PR	0.0101237	0.050862	0.842337	0.958351	385	385		NK4A214 group	Dietary_group	PR	0.0371005	0.138981	0.789657	0.904936	383	317
Christensenellaceae R 7 group	Timepoint	2	-0.0277377	0.0760774	0.715411	0.839831	310	267		CAG 352	Timepoint	2	-0.0731781	0.262488	0.780409	0.916132	322	117		Ruminiclostridium	Dietary_group	PR	-0.0843509	0.463622	0.855729	0.958351	385	63		Allisonella	Dietary_group	PR	-0.0600634	0.233525	0.797163	0.906386	383	102
Family XIII UCG 001	Timepoint	2	0.0246581	0.070249	0.725581	0.845641	310	278		UCG 002	Timepoint	2	-0.0178242	0.0694765	0.797526	0.921369	322	291		Bilophila	Dietary_group	PR	0.0180507	0.100176	0.857101	0.958351	385	352		Eubacterium brachy group	Dietary_group	PR	-0.0381364	0.152344	0.802469	0.906386	383	229
Phascolarctobacterium	Timepoint	2	-0.0212665	0.0687611	0.757108	0.876082	310	212		Barnesiella	Timepoint	2	-0.0161056	0.0642047	0.801932	0.921369	322	281		DNF00809	Dietary_group	PR	0.0514009	0.296462	0.862445	0.958351	385	102		Gordonibacter	Dietary_group	PR	-0.0556817	0.248766	0.82301	0.922947	383	171
Catenibacterium	Timepoint	2	0.0478702	0.159462	0.764025	0.877816	310	42		Marvinbryantia	Timepoint	2	-0.0162294	0.0643428	0.800861	0.921369	322	284		Pygmaiobacter	Dietary_group	PR	-0.0675133	0.400436	0.866202	0.958351	385	50		Eubacterium xylanophilum group	Dietary_group	PR	-0.0277862	0.133748	0.835536	0.930349	383	289
Raoultibacter	Timepoint	2	0.106384	0.365585	0.771053	0.879652	310	32		Catenibacterium	Timepoint	2	0.0358276	0.169974	0.833056	0.939093	322	43		Dorea	Dietary_group	PR	-0.00791205	0.0613699	0.897486	0.968219	385	384		Barnesiella	Dietary_group	PR	0.0179576	0.124306	0.885213	0.974057	383	314
Frisingicoccus	Timepoint	2	-0.0922644	0.371038	0.803619	0.910394	310	48		CAG 56	Timepoint	2	-0.015856	0.0817204	0.846155	0.939093	322	268		Eubacterium brachy group	Dietary_group	PR	-0.0221623	0.170044	0.896373	0.968219	385	223		UCG 004	Dietary_group	PR	0.0495451	0.357465	0.88984	0.974057	383	57
Lachnoclostridium	Timepoint	2	0.0120658	0.0542049	0.82385	0.926831	310	310		UCG 009	Timepoint	2	-0.02346	0.125866	0.85214	0.939093	322	185		Veillonella	Dietary_group	PR	0.0477771	0.3798	0.899961	0.968219	385	194		Eubacterium eligens group	Dietary_group	PR	0.0179572	0.133918	0.893402	0.974057	383	315
Ruminococcus	Timepoint	2	0.0153907	0.0756841	0.838858	0.933301	310	295		Acetitomaculum	Timepoint	2	-0.0554867	0.267725	0.835813	0.939093	322	44		Terrisporobacter	Dietary_group	PR	-0.0298615	0.24983	0.904921	0.968219	385	218		Phascolarctobacterium	Dietary_group	PR	0.0157481	0.129795	0.903495	0.974959	383	264
Lachnospiraceae ND3007 group	Timepoint	2	0.0116073	0.0588071	0.84353	0.933301	310	292		Candidatus Soleaferrea	Timepoint	2	0.0207805	0.108321	0.847866	0.939093	322	209		Peptococcus	Dietary_group	PR	-0.0391056	0.331484	0.906153	0.968219	385	204		Prevotella_9	Dietary_group	PR	-0.0274639	0.250799	0.91286	0.974959	383	114
Roseburia	Timepoint	2	-0.0134946	0.0713702	0.850031	0.933301	310	310		UCG 008	Timepoint	2	0.0497637	0.255281	0.845442	0.939093	322	56		UCG 004	Dietary_group	PR	0.0398882	0.38337	0.917188	0.973342	385	65		Solobacterium	Dietary_group	PR	0.0799139	0.715289	0.911103	0.974959	383	62
Senegalimassilia	Timepoint	2	-0.0258276	0.139049	0.852646	0.933301	310	84		Ruminiclostridium	Timepoint	2	-0.0551175	0.346827	0.873733	0.956266	322	50		Lachnospiraceae UCG 001	Dietary_group	PR	-0.0148262	0.177621	0.933521	0.983982	385	274		Lactobacillus	Dietary_group	PR	0.038607	0.423181	0.927358	0.982268	383	101
TM7x	Timepoint	2	0.0418363	0.241164	0.862277	0.937509	310	78		Actinomyces	Timepoint	2	0.0178877	0.11983	0.881336	0.956266	322	185		Anaerofustis	Dietary_group	PR	-0.0142853	0.260853	0.956356	0.996928	385	123		Anaerostipes	Dietary_group	PR	-0.0075492	0.0935355	0.935716	0.982268	383	382
Subdoligranulum	Timepoint	2	-0.0102183	0.0638932	0.872938	0.942773	310	296		Papillibacter	Timepoint	2	0.0348642	0.246426	0.887491	0.956266	322	71		Eubacterium siraeum group	Dietary_group	PR	-0.00958772	0.184506	0.958585	0.996928	385	298		Eubacterium hallii group	Dietary_group	PR	0.00385049	0.0555032	0.944729	0.982268	383	381
Coprobacillus	Timepoint	2	-0.0588035	0.425577	0.890103	0.945196	310	44		Christensenellaceae R 7 group	Timepoint	2	-0.00945093	0.0699143	0.892471	0.956266	322	301		Faecalibacterium	Dietary_group	PR	-0.00155571	0.0426646	0.970932	0.99753	385	384		Caproiciproducens	Dietary_group	PR	-0.02031	0.283868	0.943	0.982268	383	101
Ruminiclostridium	Timepoint	2	-0.035205	0.249896	0.887966	0.945196	310	47		DTU089	Timepoint	2	0.0143997	0.111494	0.897237	0.956266	322	170		Streptococcus	Dietary_group	PR	0.00501242	0.198465	0.979864	0.99753	385	382		Eubacterium ruminantium group	Dietary_group	PR	0.0155444	0.310342	0.960079	0.99166	383	124
Anaerofustis	Timepoint	2	-0.0276031	0.204608	0.892685	0.945196	310	94		Ruminococcus	Timepoint	2	0.00877748	0.0736073	0.905079	0.958319	322	302		Ruminococcus torques group	Dietary_group	PR	0.00169561	0.0868547	0.984435	0.99753	385	383		Enorma	Dietary_group	PR	0.0132021	0.526485	0.980008	0.998131	383	47
Eubacterium brachy group	Timepoint	2	-0.0142424	0.11328	0.899948	0.946698	310	181		Lachnospiraceae FCS020 group	Timepoint	2	-0.00454034	0.0492168	0.926498	0.961896	322	305		Tyzzerella	Dietary_group	PR	-0.00423034	0.239512	0.985918	0.99753	385	137		Acetitomaculum	Dietary_group	PR	0.00835093	0.369794	0.981995	0.998131	383	48
Marvinbryantia	Timepoint	2	0.00774089	0.0688698	0.910507	0.947411	310	271		Lachnospiraceae UCG 001	Timepoint	2	-0.0096196	0.121949	0.937126	0.961896	322	227		Parabacteroides	Dietary_group	PR	0.00034364	0.11092	0.99753	0.99753	385	369		Rikenella	Dietary_group	PR	0.0103452	0.583563	0.985866	0.998131	383	38
Rikenellaceae RC9 gut group	Timepoint	2	-0.021159	0.221855	0.924019	0.947411	310	24		Eubacterium	Timepoint	2	0.0237383	0.25542	0.925953	0.961896	322	49		Dielma	Dietary_group	PR	0.00252243	0.335347	0.994002	0.99753	385	81		DNF00809	Dietary_group	PR	-0.00228108	0.314545	0.994218	0.998131	383	89
Christensenella	Timepoint	2	-0.0282429	0.287032	0.921617	0.947411	310	43		Eubacterium eligens group	Timepoint	2	0.00560597	0.0939856	0.952437	0.961896	322	272		Asteroleplasma	Dietary_group	Dietary_group	NA	NA	NA	NA	385	58		Coprobacillus	Dietary_group	PR	0.00128487	0.548239	0.998131	0.998131	383	50
Rikenella	Timepoint	2	0.0400698	0.416027	0.92327	0.947411	310	32		Adlercreutzia	Timepoint	2	0.00425863	0.0714129	0.952447	0.961896	322	263		Enterococcus	Dietary_group	Dietary_group	NA	NA	NA	NA	385	133		Catenisphaera	Dietary_group	Dietary_group	NA	NA	NA	NA	383	39
Howardella	Timepoint	2	-0.0130504	0.199578	0.947864	0.965163	310	69		Enterorhabdus	Timepoint	2	-0.00648909	0.110199	0.953043	0.961896	322	92		Lactococcus	Dietary_group	Dietary_group	NA	NA	NA	NA	385	193		Ligilactobacillus	Dietary_group	Dietary_group	NA	NA	NA	NA	383	45
Peptococcus	Timepoint	2	0.00512897	0.100272	0.959206	0.965163	310	165		Oscillospira	Timepoint	2	0.00459909	0.081424	0.954957	0.961896	322	265		Ligilactobacillus	Dietary_group	Dietary_group	NA	NA	NA	NA	385	48		Leuconostoc	Dietary_group	Dietary_group	NA	NA	NA	NA	383	74
Granulicatella	Timepoint	2	0.0108873	0.200773	0.956754	0.965163	310	102		Gordonibacter	Timepoint	2	-0.0082246	0.148926	0.955958	0.961896	322	136		Solobacterium	Dietary_group	Dietary_group	NA	NA	NA	NA	385	65		Latilactobacillus	Dietary_group	Dietary_group	NA	NA	NA	NA	383	29
Acetitomaculum	Timepoint	2	0.00605492	0.348051	0.98612	0.98612	310	46		Blautia	Timepoint	2	-0.00141887	0.0330959	0.965804	0.965804	322	322

## Sheet: Pathways
PR_T1 - PR_T2											NR_T1 - NR_T2										PR_T1 - NR_T1										PR_T2 - NR_T2
feature	MetaCyc pathway name	metadata	value	coef	stderr	pval	qval	N	N.not.zero		feature	metadata	value	coef	stderr	pval	qval	N	N.not.zero		feature	metadata	value	coef	stderr	pval	qval	N	N.not.zero		feature	MetaCyc pathway name	metadata	value	coef	stderr	pval	qval	N	N.not.zero
PWY-5910	superpathway of geranylgeranyldiphosphate biosynthesis I (via mevalonate)	Timepoint	2	-1.45379	0.203463	1.55811e-11	2.35274e-09	376	367		PWY-6590	Timepoint	2	-0.410681	0.130591	0.00190684	0.255799	388	384		ARGORNPROST-PWY	Dietary_group	PR	-0.165374	0.0529463	0.00192694	0.274624	382	382		PWY-7003	glycerol degradation to butanol	Dietary_group	PR	-0.896039	0.161341	5.31561e-08	1.60532e-05	382	382
PWY-922	mevalonate pathway I	Timepoint	2	-1.45524	0.203646	1.55189e-11	2.35274e-09	376	367		CENTFERM-PWY	Timepoint	2	-0.411498	0.131087	0.00194222	0.255799	388	384		POLYAMSYN-PWY	Dietary_group	PR	0.250995	0.0851361	0.00339738	0.274624	382	382		P164-PWY	purine nucleobases degradation I (anaerobic)	Dietary_group	PR	-0.229154	0.0476298	2.18028e-06	0.000329223	382	382
PWY-6470	peptidoglycan biosynthesis V (&beta;-lactam resistance)	Timepoint	2	-1.41431	0.203667	5.00374e-11	5.0371e-09	376	368		PWY-5177	Timepoint	2	-0.402064	0.131573	0.00254105	0.255799	388	384		PWY-7254	Dietary_group	PR	0.387321	0.13207	0.00356728	0.274624	382	382		PENTOSE-P-PWY	pentose phosphate pathway	Dietary_group	PR	0.174874	0.0445934	0.000104674	0.00790292	382	382
PWY-5265	peptidoglycan biosynthesis II (staphylococci)	Timepoint	2	-1.45354	0.229658	1.5149e-09	1.14375e-07	376	301		PWY-6470	Timepoint	2	-0.494763	0.169527	0.00391016	0.258703	388	382		ARG-POLYAMINE-SYN	Dietary_group	PR	0.216416	0.0764481	0.00489264	0.274624	382	382		PWY-6608	guanosine nucleotides degradation III	Dietary_group	PR	-0.126145	0.0320321	9.79717e-05	0.00790292	382	382
PWY-6396	superpathway of 2,3-butanediol biosynthesis	Timepoint	2	-0.710743	0.127528	7.74724e-08	4.67933e-06	376	372		FAO-PWY	Timepoint	2	-0.37341	0.134481	0.00599644	0.258703	388	383		PWY-6628	Dietary_group	PR	0.148632	0.0531764	0.00545611	0.274624	382	382		PWY-6609	adenine and adenosine salvage III	Dietary_group	PR	-0.0527627	0.0139497	0.000180817	0.00962424	382	382
P164-PWY	purine nucleobases degradation I (anaerobic)	Timepoint	2	-0.193089	0.0354161	1.41266e-07	7.11041e-06	376	376		PWY-5910	Timepoint	2	-0.477602	0.171638	0.00589798	0.258703	388	382		PWY-6630	Dietary_group	PR	0.148408	0.0529921	0.00536617	0.274624	382	382		ARGORNPROST-PWY	arginine, ornithine and proline interconversion	Dietary_group	PR	-0.286796	0.0761161	0.00019121	0.00962424	382	382
P163-PWY	L-lysine fermentation to acetate and butanoate	Timepoint	2	-0.471125	0.0882307	2.48325e-07	1.07135e-05	376	373		PWY-922	Timepoint	2	-0.478113	0.172043	0.00596104	0.258703	388	382		PWY-7431	Dietary_group	PR	-0.806156	0.305376	0.00864066	0.332683	382	136		PWY-2941	L-lysine biosynthesis II	Dietary_group	PR	-0.326227	0.0884631	0.000259797	0.0112084	382	382
PWY-7003	glycerol degradation to butanol	Timepoint	2	-0.606249	0.119198	8.22765e-07	3.10594e-05	376	376		PWY490-3	Timepoint	2	0.09494	0.0356982	0.0084274	0.287183	388	388		PWY-5304	Dietary_group	PR	0.191842	0.0728588	0.0088128	0.332683	382	382		P163-PWY	L-lysine fermentation to acetate and butanoate	Dietary_group	PR	-0.44144	0.132631	0.000960391	0.0354652	382	378
PWY-5705	allantoin degradation to glyoxylate III	Timepoint	2	-0.302277	0.0606059	1.29384e-06	4.34154e-05	376	375		PWY-5384	Timepoint	2	0.0621445	0.0234124	0.00855843	0.287183	388	388		POLYAMINSYN3-PWY	Dietary_group	PR	0.231496	0.092452	0.0127062	0.426364	382	382		METH-ACETATE-PWY	methanogenesis from acetate	Dietary_group	PR	-0.145895	0.0445079	0.0011435	0.0354652	382	382
NAD-BIOSYNTHESIS-II	NAD salvage pathway II	Timepoint	2	-0.290997	0.0594176	1.95738e-06	5.91129e-05	376	375		HEXITOLDEGSUPER-PWY	Timepoint	2	-0.0898077	0.035041	0.0110789	0.334583	388	388		GALACTUROCAT-PWY	Dietary_group	PR	-0.0579373	0.0242757	0.0174996	0.481032	382	382		PWY-5705	allantoin degradation to glyoxylate III	Dietary_group	PR	-0.294503	0.0905357	0.00124625	0.0354652	382	381
GOLPDLCAT-PWY	superpathway of glycerol degradation to 1,3-propanediol	Timepoint	2	-0.80104	0.180831	1.5409e-05	0.000423047	376	340		PANTO-PWY	Timepoint	2	-0.0232807	0.0093142	0.0132066	0.36258	388	388		PWY-5837	Dietary_group	PR	-0.242016	0.109768	0.0280771	0.481032	382	382		PWY-6876	isopropanol biosynthesis	Dietary_group	PR	-1.36509	0.421015	0.00129178	0.0354652	382	305
PWY-5532	adenosine nucleotides degradation IV	Timepoint	2	-0.94557	0.215478	1.82189e-05	0.000458509	376	200		PWY-5180	Timepoint	2	-0.473944	0.195056	0.0159682	0.370954	388	87		PWY-5863	Dietary_group	PR	-0.241352	0.109471	0.028083	0.481032	382	382		TCA	TCA cycle I (prokaryotic)	Dietary_group	PR	0.207276	0.0652438	0.00161209	0.040571	382	382
GLUCARDEG-PWY	D-glucarate degradation I	Timepoint	2	-0.404338	0.0944953	2.87871e-05	0.000668746	376	373		PWY-5182	Timepoint	2	-0.473944	0.195056	0.0159682	0.370954	388	87		PWY-7242	Dietary_group	PR	-0.0576079	0.02627	0.0289287	0.481032	382	382		REDCITCYC		Dietary_group	PR	-0.446531	0.145487	0.00230276	0.0525626	382	380
PWY-6608	guanosine nucleotides degradation III	Timepoint	2	-0.110272	0.0260646	3.50644e-05	0.000756389	376	376		ARGORNPROST-PWY	Timepoint	2	-0.0881403	0.0379965	0.021323	0.459968	388	388		PWY-7377	Dietary_group	PR	0.364893	0.163577	0.0262928	0.481032	382	382		SALVADEHYPOX-PWY		Dietary_group	PR	-0.152728	0.0501841	0.00250497	0.0525626	382	382
PWY-2941	L-lysine biosynthesis II	Timepoint	2	-0.238231	0.0572162	4.6322e-05	0.000932617	376	376		PWY-5855	Timepoint	2	-0.39723	0.186177	0.0340324	0.527448	388	374		PWY-5861	Dietary_group	PR	-0.215534	0.0999658	0.0317149	0.481032	382	382		ANAGLYCOLYSIS-PWY		Dietary_group	PR	-0.0255888	0.00846028	0.00266168	0.0525626	382	382
P221-PWY	octane oxidation	Timepoint	2	-0.390334	0.0945596	5.31197e-05	0.00100263	376	373		PWY-5856	Timepoint	2	-0.39723	0.186177	0.0340324	0.527448	388	374		PWY-5897	Dietary_group	PR	-0.207233	0.0962359	0.0319273	0.481032	382	382		P42-PWY		Dietary_group	PR	0.141442	0.0477812	0.00327022	0.0525626	382	382
PWY-6353	purine nucleotides degradation II (aerobic)	Timepoint	2	-0.101863	0.0277319	0.000305354	0.00529129	376	376		PWY-5857	Timepoint	2	-0.39723	0.186177	0.0340324	0.527448	388	374		PWY-5898	Dietary_group	PR	-0.207233	0.0962359	0.0319273	0.481032	382	382		PWY-6969		Dietary_group	PR	0.150238	0.0509189	0.0033719	0.0525626	382	382
PWY-7013	L-1,2-propanediol degradation	Timepoint	2	-0.400096	0.109162	0.000315375	0.00529129	376	373		PWY-6708	Timepoint	2	-0.39723	0.186177	0.0340324	0.527448	388	374		PWY-5899	Dietary_group	PR	-0.207233	0.0962359	0.0319273	0.481032	382	382		PWY0-1297		Dietary_group	PR	-0.0868638	0.0295643	0.00350662	0.0525626	382	382
REDCITCYC	TCA cycle VIII (helicobacter)	Timepoint	2	-0.351532	0.0994627	0.000506427	0.00795311	376	375		UBISYN-PWY	Timepoint	2	-0.399477	0.187055	0.033867	0.527448	388	374		PWY-5840	Dietary_group	PR	-0.202961	0.0945137	0.0324014	0.481032	382	382		PWY-5100		Dietary_group	PR	-0.0355662	0.0121719	0.00368929	0.0525626	382	382
RIBOSYN2-PWY	flavin biosynthesis I (bacteria and plants)	Timepoint	2	0.0272809	0.00774207	0.000526696	0.00795311	376	376		PWY-7663	Timepoint	2	-0.0129894	0.00616082	0.036196	0.527448	388	388		PWY-5838	Dietary_group	PR	-0.201063	0.0937995	0.0327139	0.481032	382	382		PWY-6588		Dietary_group	PR	-0.274265	0.0939756	0.00373013	0.0525626	382	382
TRPSYN-PWY	L-tryptophan biosynthesis	Timepoint	2	0.0273634	0.00808793	0.000859851	0.0123655	376	376		PWY-7013	Timepoint	2	-0.168411	0.0800889	0.0366768	0.527448	388	386		GLYCOLYSIS-E-D	Dietary_group	PR	0.190039	0.0890308	0.0334492	0.481032	382	382		PWY0-1298		Dietary_group	PR	-0.0825713	0.0283558	0.00380693	0.0525626	382	382
SALVADEHYPOX-PWY	adenosine nucleotides degradation II	Timepoint	2	-0.119547	0.0360431	0.00107622	0.0147736	376	376		PWY-5265	Timepoint	2	-0.366523	0.178266	0.0410142	0.548344	388	332		P441-PWY	Dietary_group	PR	0.161489	0.0770227	0.0366969	0.503749	382	382		NAD-BIOSYNTHESIS-II		Dietary_group	PR	-0.252952	0.087349	0.00400311	0.0525626	382	381
ARGORNPROST-PWY	arginine, ornithine and proline interconversion	Timepoint	2	-0.186452	0.0576328	0.00141894	0.0186313	376	376		REDCITCYC	Timepoint	2	-0.164474	0.0809568	0.0434644	0.548344	388	387		PWY-5845	Dietary_group	PR	-0.210322	0.104595	0.045061	0.503876	382	382		PWY-5676		Dietary_group	PR	-0.188198	0.0648982	0.00395327	0.0525626	382	381
PENTOSE-P-PWY	pentose phosphate pathway	Timepoint	2	0.0898096	0.0281821	0.00166158	0.0209082	376	376		PANTOSYN-PWY	Timepoint	2	-0.0155283	0.00774888	0.0463699	0.548344	388	388		PWY-5850	Dietary_group	PR	-0.210322	0.104595	0.045061	0.503876	382	382		PWY0-1296		Dietary_group	PR	-0.0874736	0.0307348	0.00467001	0.0572142	382	382
PWY-6876	isopropanol biosynthesis	Timepoint	2	-0.938687	0.300643	0.0020528	0.0247978	376	304		PWY-5845	Timepoint	2	-0.135495	0.0689776	0.0508088	0.548344	388	388		PWY-5860	Dietary_group	PR	-0.220483	0.109743	0.0452469	0.503876	382	382		PWY-7111		Dietary_group	PR	-0.0324328	0.011414	0.00473628	0.0572142	382	382
FAO-PWY	fatty acid &beta;-oxidation I	Timepoint	2	-0.335913	0.11124	0.00285332	0.0331424	376	374		PWY-5850	Timepoint	2	-0.135495	0.0689776	0.0508088	0.548344	388	388		PWY-5862	Dietary_group	PR	-0.220483	0.109743	0.0452469	0.503876	382	382		GOLPDLCAT-PWY		Dietary_group	PR	-0.773636	0.280084	0.00602548	0.0686693	382	352
LACTOSECAT-PWY	lactose and galactose degradation I	Timepoint	2	-0.501385	0.16855	0.00328364	0.0367281	376	367		PWY-5896	Timepoint	2	-0.135495	0.0689776	0.0508088	0.548344	388	388		PWY-5896	Dietary_group	PR	-0.210322	0.104595	0.045061	0.503876	382	382		PWY-1269		Dietary_group	PR	0.172636	0.0629195	0.00636669	0.0686693	382	382
FUC-RHAMCAT-PWY		Timepoint	2	-0.0748367	0.0263634	0.00498236	0.0537383	376	376		PWY-5860	Timepoint	2	-0.138707	0.0711777	0.0526556	0.548344	388	388		GALACT-GLUCUROCAT-PWY	Dietary_group	PR	-0.0553557	0.0277407	0.046717	0.503876	382	382		PWY-5104		Dietary_group	PR	-0.0288376	0.0104904	0.0062688	0.0686693	382	382
METH-ACETATE-PWY		Timepoint	2	-0.0948752	0.0344465	0.00640987	0.0661756	376	376		PWY-5862	Timepoint	2	-0.138707	0.0711777	0.0526556	0.548344	388	388		PWY-6147	Dietary_group	PR	-0.024683	0.0126613	0.0519846	0.541357	382	382		P221-PWY		Dietary_group	PR	-0.329762	0.122427	0.00738815	0.0738091	382	380
PWY-6628		Timepoint	2	-0.115507	0.0423173	0.00689477	0.0661756	376	376		POLYAMSYN-PWY	Timepoint	2	0.10004	0.0537743	0.0642344	0.61041	388	388		PWY-7199	Dietary_group	PR	-0.0311493	0.0165953	0.061296	0.611661	382	382		PWY-5484		Dietary_group	PR	0.120257	0.0446058	0.00733514	0.0738091	382	382
PWY-6630		Timepoint	2	-0.115648	0.0422046	0.00668345	0.0661756	376	376		UDPNAGSYN-PWY	Timepoint	2	0.0250618	0.0137866	0.0705145	0.61041	388	388		FOLSYN-PWY	Dietary_group	PR	-0.0168959	0.00905329	0.0627864	0.611661	382	382		PWY-6470		Dietary_group	PR	-0.735023	0.273754	0.00757643	0.0738091	382	371
PWY-6892		Timepoint	2	0.0262035	0.00962028	0.00701198	0.0661756	376	376		RHAMCAT-PWY	Timepoint	2	-0.0457534	0.0257798	0.0773843	0.61041	388	388		P125-PWY	Dietary_group	PR	-0.312689	0.174798	0.0744468	0.702592	382	382		P161-PWY		Dietary_group	PR	-0.0841354	0.0319885	0.00888657	0.0817363	382	382
PWY-7315		Timepoint	2	-0.111385	0.0410666	0.00724493	0.0663021	376	376		ARG-POLYAMINE-SYN	Timepoint	2	0.0873116	0.0497456	0.0806951	0.61041	388	388		PWY-3781	Dietary_group	PR	-0.785255	0.454503	0.0848637	0.737978	382	255		THRESYN-PWY		Dietary_group	PR	-0.0175174	0.00670052	0.00930154	0.0817363	382	382
FUCCAT-PWY		Timepoint	2	-0.0970344	0.0365106	0.00848265	0.0753459	376	376		P461-PWY	Timepoint	2	-0.0897578	0.0512482	0.0813347	0.61041	388	388		PWY-6588	Dietary_group	PR	-0.124481	0.0722302	0.0856439	0.737978	382	382		PWY-5101		Dietary_group	PR	-0.0237469	0.00911217	0.00952481	0.0817363	382	382
TEICHOICACID-PWY		Timepoint	2	-0.109979	0.0418155	0.00919049	0.0793008	376	376		PWY-7184	Timepoint	2	-0.0393898	0.0236865	0.0978153	0.61041	388	388		GLUCUROCAT-PWY	Dietary_group	PR	-0.0518581	0.0303418	0.0882563	0.737978	382	382		ASPASN-PWY		Dietary_group	PR	-0.0303261	0.0117155	0.0100141	0.0817363	382	382
PWY-5177		Timepoint	2	-0.268292	0.104111	0.0106736	0.0895394	376	375		PWY-5188	Timepoint	2	0.0275377	0.0166542	0.0997476	0.61041	388	388		PWY-5920	Dietary_group	PR	-0.587595	0.346132	0.0904145	0.737978	382	314		PWY-5910		Dietary_group	PR	-0.724767	0.279397	0.00985828	0.0817363	382	370
PWY-7392		Timepoint	2	-0.184701	0.0721701	0.0112132	0.0915243	376	376		PWY-5973	Timepoint	2	-0.0117702	0.00727223	0.107065	0.61041	388	388		PWY-6612	Dietary_group	PR	-0.0209286	0.0123216	0.0902404	0.737978	382	382		PWY-922		Dietary_group	PR	-0.725513	0.27976	0.00987811	0.0817363	382	370
TCA		Timepoint	2	0.089411	0.0352291	0.0118912	0.092858	376	376		PWY-5189	Timepoint	2	0.0273404	0.0169963	0.109226	0.61041	388	388		P23-PWY	Dietary_group	PR	0.151528	0.0903964	0.0945229	0.746803	382	382		PWY-6471		Dietary_group	PR	-0.132363	0.0519999	0.0113145	0.0899203	382	382
PWY-6590		Timepoint	2	-0.262365	0.103767	0.0122131	0.092858	376	375		P163-PWY	Timepoint	2	-0.137655	0.0859729	0.110873	0.61041	388	386		PWY0-1241	Dietary_group	PR	0.183391	0.110042	0.0964414	0.746803	382	382		PWY-3001		Dietary_group	PR	-0.0187589	0.00742989	0.0119895	0.0905209	382	382
CENTFERM-PWY		Timepoint	2	-0.263604	0.104362	0.0122991	0.092858	376	375		PWY-7197	Timepoint	2	-0.0413393	0.0258005	0.110606	0.61041	388	388		P562-PWY	Dietary_group	PR	-0.19118	0.119695	0.111059	0.818043	382	382		PWY-6353		Dietary_group	PR	-0.0939551	0.0371627	0.0118753	0.0905209	382	382
PWY-5180		Timepoint	2	-0.314746	0.126124	0.0133703	0.0961389	376	63		PWY-7221	Timepoint	2	0.0076223	0.00477691	0.112065	0.61041	388	388		PWY-5676	Dietary_group	PR	-0.0963315	0.0602515	0.110704	0.818043	382	382		P125-PWY		Dietary_group	PR	-0.463239	0.1858	0.0130909	0.0935722	382	381
PWY-5182		Timepoint	2	-0.314746	0.126124	0.0133703	0.0961389	376	63		PWY0-1296	Timepoint	2	0.0216927	0.0136668	0.113959	0.61041	388	388		P162-PWY	Dietary_group	PR	-0.203254	0.12887	0.115595	0.831184	382	381		GALACTARDEG-PWY		Dietary_group	PR	-0.737447	0.297535	0.013633	0.0935722	382	295
PWY-7210		Timepoint	2	-0.0695255	0.0279961	0.0138105	0.0969948	376	376		P341-PWY	Timepoint	2	0.277966	0.175877	0.115503	0.61041	388	142		DTDPRHAMSYN-PWY	Dietary_group	PR	-0.0145624	0.00965632	0.132382	0.929753	382	382		GLUCARGALACTSUPER-PWY		Dietary_group	PR	-0.737447	0.297535	0.013633	0.0935722	382	295
PWY0-41		Timepoint	2	-0.368328	0.149598	0.0146401	0.100484	376	89		OANTIGEN-PWY	Timepoint	2	0.0132418	0.00841736	0.117186	0.61041	388	388		PWY-5005	Dietary_group	PR	0.321176	0.215328	0.136655	0.937953	382	378		PWY-6901		Dietary_group	PR	0.115224	0.046394	0.0134436	0.0935722	382	382
GALACTARDEG-PWY		Timepoint	2	-0.5423	0.228034	0.0183137	0.117675	376	284		PWY0-166	Timepoint	2	-0.0250368	0.0160324	0.119889	0.61041	388	388		PWY-5028	Dietary_group	PR	0.273234	0.185647	0.141919	0.951527	382	44		CALVIN-PWY		Dietary_group	PR	-0.0224443	0.00910948	0.0141948	0.0952629	382	382
GLUCARGALACTSUPER-PWY		Timepoint	2	-0.5423	0.228034	0.0183137	0.117675	376	284		PWY0-1533	Timepoint	2	-0.168252	0.109019	0.124255	0.61041	388	383		PWY-6749	Dietary_group	PR	-0.117918	0.0817552	0.150047	0.951527	382	382		PWY-7431		Dietary_group	PR	-0.801702	0.328138	0.0150201	0.0986101	382	121
PWY-7198		Timepoint	2	-0.0752467	0.0316245	0.0182529	0.117675	376	376		THRESYN-PWY	Timepoint	2	0.00513923	0.00335173	0.126699	0.61041	388	388		GALACTARDEG-PWY	Dietary_group	PR	-0.437415	0.310966	0.160367	0.951527	382	313		PWY-5913		Dietary_group	PR	0.195083	0.0803112	0.015607	0.100283	382	382
PWY-5507		Timepoint	2	-0.528679	0.22905	0.0219838	0.138315	376	159		PWY-5971	Timepoint	2	-0.110264	0.0723144	0.128836	0.61041	388	388		GLUCARGALACTSUPER-PWY	Dietary_group	PR	-0.437415	0.310966	0.160367	0.951527	382	313		RIBOSYN2-PWY		Dietary_group	PR	0.0292264	0.0122224	0.0172862	0.106724	382	382
PWY-6703		Timepoint	2	0.0418175	0.018254	0.0229835	0.141653	376	376		PWY-7196	Timepoint	2	-0.0392437	0.0259223	0.131565	0.61041	388	388		HEME-BIOSYNTHESIS-II	Dietary_group	PR	-0.349846	0.247568	0.15845	0.951527	382	372		TRNA-CHARGING-PWY		Dietary_group	PR	-0.0213284	0.00892186	0.0173161	0.106724	382	382
PWY0-1533		Timepoint	2	-0.287342	0.125996	0.0236019	0.142555	376	372		PWY0-162	Timepoint	2	-0.0331138	0.0218816	0.131713	0.61041	388	388		PWY-7539	Dietary_group	PR	-0.0185225	0.0130892	0.157871	0.951527	382	382		PWY-5097		Dietary_group	PR	-0.0191515	0.00807073	0.0181512	0.109208	382	382
PWY-6901		Timepoint	2	0.0658408	0.0305719	0.0324341	0.192061	376	376		PWY0-862	Timepoint	2	-0.0793563	0.0525377	0.132422	0.61041	388	388		PWY-5918	Dietary_group	PR	-0.338194	0.241281	0.161847	0.951527	382	372		PWY-7013		Dietary_group	PR	-0.361142	0.152575	0.0184424	0.109208	382	380
PWY-6609		Timepoint	2	-0.015883	0.00773731	0.0413626	0.240221	376	376		PWY-3001	Timepoint	2	0.00604231	0.0040406	0.136305	0.61041	388	388		PWY-5189	Dietary_group	PR	0.0363683	0.0260701	0.163839	0.951527	382	382		GLYCOLYSIS		Dietary_group	PR	0.0716114	0.0311731	0.0221582	0.128688	382	382
PWY-5971		Timepoint	2	-0.137067	0.0677493	0.0443449	0.252682	376	375		PWY-6125	Timepoint	2	-0.0347666	0.0238372	0.146204	0.61041	388	388		PWY-5188	Dietary_group	PR	0.0343891	0.0251621	0.17254	0.982426	382	382		POLYAMSYN-PWY		Dietary_group	PR	0.223433	0.098254	0.0235298	0.130175	382	382
GALACTUROCAT-PWY		Timepoint	2	0.0358683	0.0179275	0.046758	0.261499	376	376		PWY-7228	Timepoint	2	-0.0368384	0.0250892	0.143526	0.61041	388	388		PWY0-1415	Dietary_group	PR	-0.303782	0.223897	0.175666	0.982426	382	372		P108-PWY		Dietary_group	PR	0.150269	0.0662635	0.0239145	0.130175	382	382
FOLSYN-PWY		Timepoint	2	0.0132721	0.0066825	0.0483468	0.265468	376	376		PWY-841	Timepoint	2	-0.0283805	0.0193601	0.144174	0.61041	388	388		P341-PWY	Dietary_group	PR	-0.330712	0.249914	0.186542	0.998546	382	130		PWY-5837		Dietary_group	PR	-0.2912	0.128606	0.0241289	0.130175	382	382
PWY-7539		Timepoint	2	0.0185483	0.0096597	0.0562289	0.303235	376	376		PWY-6519	Timepoint	2	-0.0873303	0.0608968	0.153047	0.61041	388	388		PWY-5659	Dietary_group	PR	-0.0286606	0.0221041	0.195563	0.998546	382	382		PWY-5863		Dietary_group	PR	-0.290515	0.128312	0.0241383	0.130175	382	382
PWY-6612		Timepoint	2	0.0167406	0.00895593	0.0630116	0.333851	376	376		THISYN-PWY	Timepoint	2	-0.0408435	0.0286165	0.154996	0.61041	388	388		PWY-5677	Dietary_group	PR	0.104773	0.0818171	0.201137	0.998546	382	382		PWY-6703		Dietary_group	PR	0.0672738	0.0299391	0.0252209	0.132444	382	382
PWY-5913		Timepoint	2	0.0863705	0.0465912	0.0652113	0.33809	376	376		BIOTIN-BIOSYNTHESIS-PWY	Timepoint	2	-0.0804678	0.0566665	0.157092	0.61041	388	388		PWY-6609	Dietary_group	PR	-0.0173763	0.0136321	0.203222	0.998546	382	382		PWY-5265		Dietary_group	PR	-0.753358	0.335766	0.0254363	0.132444	382	308
GLCMANNANAUT-PWY		Timepoint	2	-0.0510025	0.0278032	0.0680515	0.33809	376	376		DENOVOPURINE2-PWY	Timepoint	2	-0.0260052	0.0183171	0.15718	0.61041	388	388		TYRFUMCAT-PWY	Dietary_group	PR	-0.219353	0.171665	0.202113	0.998546	382	46		PWY490-3		Dietary_group	PR	-0.131678	0.0602965	0.0295943	0.148875	382	382
PWY-6700		Timepoint	2	0.0373678	0.0203739	0.0680796	0.33809	376	376		PWY-7200	Timepoint	2	-0.0293952	0.0207712	0.158503	0.61041	388	388		NADSYN-PWY	Dietary_group	PR	-0.230143	0.181079	0.204535	0.998546	382	46		POLYAMINSYN3-PWY		Dietary_group	PR	0.266346	0.12232	0.0300708	0.148875	382	381
HOMOSER-METSYN-PWY		Timepoint	2	0.0708996	0.0389074	0.0698891	0.33809	376	376		PWY0-1415	Timepoint	2	-0.186096	0.131427	0.158263	0.61041	388	381		PWY-5651	Dietary_group	PR	-0.230204	0.181151	0.204594	0.998546	382	46		PWY-2942		Dietary_group	PR	-0.0180116	0.00826707	0.0299766	0.148875	382	382
PWY-7377		Timepoint	2	-0.218697	0.119884	0.0695755	0.33809	376	376		PWYG-321	Timepoint	2	-0.0774888	0.0553257	0.162807	0.61041	388	387		PWY-5913	Dietary_group	PR	0.0992361	0.0786108	0.207602	0.998546	382	382		PWY-6122		Dietary_group	PR	-0.0165949	0.00768516	0.0314588	0.150803	382	382
PWY-5659		Timepoint	2	-0.0285459	0.0157855	0.0720032	0.33809	376	376		PWY-6897	Timepoint	2	0.0128051	0.00921251	0.166007	0.61041	388	388		PWY-7374	Dietary_group	PR	-0.320545	0.25492	0.209382	0.998546	382	360		PWY-6277		Dietary_group	PR	-0.0165949	0.00768516	0.0314588	0.150803	382	382
PWY-6588		Timepoint	2	-0.124817	0.069745	0.0749933	0.33809	376	376		GLUCARDEG-PWY	Timepoint	2	-0.131358	0.0947048	0.166934	0.61041	388	387		PWY-6728	Dietary_group	PR	-0.351131	0.285668	0.219786	0.998546	382	141		GLCMANNANAUT-PWY		Dietary_group	PR	-0.0673411	0.0314661	0.0329916	0.152779	382	382
PWY0-1297		Timepoint	2	-0.0452046	0.0250936	0.0731156	0.33809	376	376		PWY-7323	Timepoint	2	-0.0443383	0.0320422	0.167917	0.61041	388	388		RHAMCAT-PWY	Dietary_group	PR	-0.0503167	0.0411839	0.222569	0.998546	382	382		BRANCHED-CHAIN-AA-SYN-PWY		Dietary_group	PR	-0.0201526	0.00947951	0.0341654	0.152779	382	382
PWY0-1338		Timepoint	2	-0.420047	0.236898	0.0776903	0.33809	376	309		PWY-7664	Timepoint	2	-0.0719835	0.0523035	0.170199	0.61041	388	388		REDCITCYC	Dietary_group	PR	-0.140965	0.11638	0.226564	0.998546	382	382		PWY-5861		Dietary_group	PR	-0.254516	0.119663	0.0340789	0.152779	382	382
UBISYN-PWY		Timepoint	2	-0.336593	0.190478	0.0786879	0.33809	376	361		P221-PWY	Timepoint	2	-0.0954898	0.0697853	0.172671	0.61041	388	388		PWY0-1479	Dietary_group	PR	0.144031	0.119454	0.228678	0.998546	382	382		DAPLYSINESYN-PWY		Dietary_group	PR	-0.0491596	0.0231445	0.0343236	0.152779	382	382
PWY-5855		Timepoint	2	-0.3222	0.183147	0.0800148	0.33809	376	362		PWY-5103	Timepoint	2	0.00759747	0.00557749	0.174601	0.61041	388	388		PWY-7234	Dietary_group	PR	0.100433	0.0843397	0.23448	0.998546	382	382		PHOSLIPSYN-PWY		Dietary_group	PR	-0.0315451	0.0149678	0.0357364	0.152779	382	382
PWY-5856		Timepoint	2	-0.3222	0.183147	0.0800148	0.33809	376	362		PWY-7229	Timepoint	2	0.00612564	0.00450151	0.175033	0.61041	388	388		PWY-5265	Dietary_group	PR	0.367796	0.312835	0.240469	0.998546	382	325		PWY-5897		Dietary_group	PR	-0.244044	0.11597	0.0360132	0.152779	382	382
PWY-5857		Timepoint	2	-0.3222	0.183147	0.0800148	0.33809	376	362		BRANCHED-CHAIN-AA-SYN-PWY	Timepoint	2	0.007368	0.00544753	0.177654	0.61041	388	388		PWY-6396	Dietary_group	PR	0.187092	0.16353	0.253321	0.998546	382	382		PWY-5898		Dietary_group	PR	-0.244044	0.11597	0.0360132	0.152779	382	382
PWY-6708		Timepoint	2	-0.3222	0.183147	0.0800148	0.33809	376	362		COLANSYN-PWY	Timepoint	2	-0.0325025	0.0241675	0.180123	0.61041	388	388		PWY-7328	Dietary_group	PR	-0.110026	0.0977925	0.261271	0.998546	382	382		PWY-5899		Dietary_group	PR	-0.244044	0.11597	0.0360132	0.152779	382	382
PWY-6969		Timepoint	2	0.051652	0.0294178	0.0806043	0.33809	376	376		MET-SAM-PWY	Timepoint	2	0.0399328	0.0296614	0.179684	0.61041	388	388		PWY-5100	Dietary_group	PR	-0.0127997	0.011397	0.262126	0.998546	382	382		ANAEROFRUCAT-PWY		Dietary_group	PR	0.0773779	0.0368518	0.0364241	0.152779	382	382
ASPASN-PWY		Timepoint	2	-0.0146613	0.0084022	0.08249	0.34126	376	376		PHOSLIPSYN-PWY	Timepoint	2	0.0107283	0.00792649	0.177354	0.61041	388	388		PWY-6608	Dietary_group	PR	-0.02908	0.0263749	0.270926	0.998546	382	382		PWY-5840		Dietary_group	PR	-0.238125	0.114285	0.0378746	0.156687	382	382
MET-SAM-PWY		Timepoint	2	0.060325	0.0349905	0.0862262	0.347204	376	376		PWY-5347	Timepoint	2	0.0337169	0.0250569	0.179901	0.61041	388	388		PWY-5531	Dietary_group	PR	-0.279701	0.255623	0.274576	0.998546	382	112		PWY-5838		Dietary_group	PR	-0.235676	0.113649	0.0387895	0.158303	382	382
PWY-5100		Timepoint	2	-0.0127214	0.00737559	0.0860672	0.347204	376	376		PWY-6609	Timepoint	2	0.0106123	0.00781265	0.175807	0.61041	388	388		PWY-7159	Dietary_group	PR	-0.279701	0.255623	0.274576	0.998546	382	112		PWY-6892		Dietary_group	PR	0.0304437	0.0148105	0.0405203	0.159924	382	382
PWY0-1298		Timepoint	2	-0.0410588	0.0240902	0.0898383	0.356989	376	376		PWY-5989	Timepoint	2	-0.07325	0.0546059	0.181224	0.61041	388	388		UDPNAGSYN-PWY	Dietary_group	PR	0.0265849	0.0243685	0.275995	0.998546	382	382		PWY-5103		Dietary_group	PR	-0.0196274	0.00957026	0.0409753	0.159924	382	382
PWY0-1296		Timepoint	2	-0.0441142	0.0260624	0.0920517	0.361034	376	376		PWY-6282	Timepoint	2	-0.0728898	0.0543905	0.181648	0.61041	388	388		NONOXIPENT-PWY	Dietary_group	PR	0.0109418	0.0100674	0.277804	0.998546	382	382		PWY-5304		Dietary_group	PR	0.165515	0.0811774	0.0421591	0.159924	382	382
PWY-7237		Timepoint	2	0.0861216	0.0511692	0.0938714	0.363451	376	376		P441-PWY	Timepoint	2	-0.0842751	0.0631202	0.183295	0.61041	388	388		KDO-NAGLIPASYN-PWY	Dietary_group	PR	0.431271	0.398342	0.279654	0.998546	382	304		PWY-5667		Dietary_group	PR	-0.0242703	0.0119237	0.0425074	0.159924	382	382
HSERMETANA-PWY		Timepoint	2	0.0680842	0.0421146	0.107513	0.394532	376	376		HOMOSER-METSYN-PWY	Timepoint	2	0.0446156	0.0337359	0.187465	0.61041	388	388		PPGPPMET-PWY	Dietary_group	PR	0.434234	0.409948	0.290173	0.998546	382	304		PWY0-1319		Dietary_group	PR	-0.0242703	0.0119237	0.0425074	0.159924	382	382
PWY-5845		Timepoint	2	-0.145438	0.0902392	0.108562	0.394532	376	373		FASYN-INITIAL-PWY	Timepoint	2	-0.0718642	0.0549548	0.1924	0.61041	388	388		PWY-6470	Dietary_group	PR	0.216884	0.204597	0.289804	0.998546	382	379		PWY-5860		Dietary_group	PR	-0.295884	0.145907	0.0432798	0.159924	382	379
PWY-5850		Timepoint	2	-0.145438	0.0902392	0.108562	0.394532	376	373		PWY-621	Timepoint	2	0.019083	0.0144861	0.189169	0.61041	388	388		THRESYN-PWY	Dietary_group	PR	-0.00690657	0.00655948	0.29306	0.998546	382	382		PWY-5862		Dietary_group	PR	-0.295884	0.145907	0.0432798	0.159924	382	379
PWY-5896		Timepoint	2	-0.145438	0.0902392	0.108562	0.394532	376	373		PWY-7328	Timepoint	2	-0.0818191	0.0626214	0.192785	0.61041	388	388		GLUCARDEG-PWY	Dietary_group	PR	0.152265	0.14564	0.29647	0.998546	382	380		PWY-621		Dietary_group	PR	-0.0464079	0.0229404	0.0437868	0.159924	382	382
P161-PWY		Timepoint	2	-0.0407479	0.0254602	0.111044	0.394532	376	376		PWY-5686	Timepoint	2	0.00746015	0.0057304	0.194386	0.61041	388	388		PWY-5910	Dietary_group	PR	0.214856	0.209541	0.305852	0.998546	382	379		ARG-POLYAMINE-SYN		Dietary_group	PR	0.184876	0.0916905	0.0444823	0.159924	382	382
PWY-5860		Timepoint	2	-0.148109	0.0925158	0.110931	0.394532	376	373		PWY-6396	Timepoint	2	-0.16552	0.127464	0.195537	0.61041	388	386		PYRIDOXSYN-PWY	Dietary_group	PR	-0.109155	0.106822	0.307515	0.998546	382	382		NAGLIPASYN-PWY		Dietary_group	PR	0.144725	0.0717476	0.0443943	0.159924	382	382
PWY-5862		Timepoint	2	-0.148109	0.0925158	0.110931	0.394532	376	373		GLYCOLYSIS-E-D	Timepoint	2	-0.0894714	0.0696428	0.200323	0.61041	388	388		PWY-922	Dietary_group	PR	0.214349	0.210054	0.308177	0.998546	382	379		PWY-5845		Dietary_group	PR	-0.282142	0.141395	0.0467233	0.162189	382	379
PWY-5347		Timepoint	2	0.0485019	0.0304282	0.112499	0.395055	376	376		HSERMETANA-PWY	Timepoint	2	0.0455608	0.0353564	0.198973	0.61041	388	388		ANAEROFRUCAT-PWY	Dietary_group	PR	0.0259023	0.0254259	0.308986	0.998546	382	382		PWY-5850		Dietary_group	PR	-0.282142	0.141395	0.0467233	0.162189	382	379
DAPLYSINESYN-PWY		Timepoint	2	-0.0312613	0.0198121	0.116151	0.403191	376	376		PWY-6728	Timepoint	2	-0.270682	0.211379	0.201783	0.61041	388	147		PWY-5104	Dietary_group	PR	-0.0103694	0.0102738	0.313481	0.998546	382	382		PWY-5896		Dietary_group	PR	-0.282142	0.141395	0.0467233	0.162189	382	379
P42-PWY		Timepoint	2	0.0488374	0.0311179	0.118081	0.405233	376	376		PWY4FS-7	Timepoint	2	0.0117638	0.00920108	0.202475	0.61041	388	388		PWY-6317	Dietary_group	PR	0.011538	0.0115982	0.320474	0.998546	382	382		PWY-6387		Dietary_group	PR	-0.0179054	0.00934439	0.0561066	0.192548	382	382
PWY-7221		Timepoint	2	0.00762146	0.00489236	0.120815	0.409956	376	376		PWY4FS-8	Timepoint	2	0.0117638	0.00920108	0.202475	0.61041	388	388		PWY-7111	Dietary_group	PR	-0.0112354	0.011443	0.326804	0.998546	382	382		PWY0-41		Dietary_group	PR	-0.460735	0.241285	0.0569613	0.193284	382	104
CALVIN-PWY		Timepoint	2	-0.00857235	0.00554181	0.123454	0.412188	376	376		FASYN-ELONG-PWY	Timepoint	2	-0.0476773	0.0380871	0.212049	0.61041	388	388		PWY-3001	Dietary_group	PR	-0.00700356	0.00716752	0.329138	0.998546	382	382		PWY-6121		Dietary_group	PR	-0.0120486	0.00635233	0.0586343	0.196492	382	382
PWY-6147		Timepoint	2	0.0145557	0.00944927	0.125004	0.412188	376	376		GALACTARDEG-PWY	Timepoint	2	-0.212355	0.168212	0.208204	0.61041	388	324		GLUTORN-PWY	Dietary_group	PR	0.0141194	0.0146432	0.335553	0.998546	382	382		PEPTIDOGLYCANSYN-PWY		Dietary_group	PR	-0.0173799	0.00918397	0.0592079	0.196492	382	382
HEXITOLDEGSUPER-PWY		Timepoint	2	-0.0859818	0.0561016	0.126932	0.412188	376	376		GLUCARGALACTSUPER-PWY	Timepoint	2	-0.212355	0.168212	0.208204	0.61041	388	324		PWY-5484	Dietary_group	PR	0.0330692	0.0342211	0.334499	0.998546	382	382		PWY4FS-7		Dietary_group	PR	-0.0342646	0.0183236	0.0622696	0.202209	382	382
PWY-6263		Timepoint	2	-0.181571	0.118375	0.126609	0.412188	376	371		GLYCOGENSYNTH-PWY	Timepoint	2	0.01135	0.00909154	0.213276	0.61041	388	388		PWY0-845	Dietary_group	PR	-0.101947	0.105161	0.332952	0.998546	382	382		PWY4FS-8		Dietary_group	PR	-0.0342646	0.0183236	0.0622696	0.202209	382	382
P562-PWY		Timepoint	2	0.134668	0.0908784	0.139912	0.447104	376	376		HISDEG-PWY	Timepoint	2	-0.0621117	0.0494152	0.21017	0.61041	388	388		PWY-5741	Dietary_group	PR	-0.403785	0.424856	0.342521	0.998546	382	176		THISYN-PWY		Dietary_group	PR	0.0807713	0.0433841	0.0634197	0.203753	382	382
LEU-DEG2-PWY		Timepoint	2	-0.334129	0.226932	0.142449	0.447104	376	159		PWY-5345	Timepoint	2	-0.100133	0.0794264	0.208808	0.61041	388	388		CALVIN-PWY	Dietary_group	PR	-0.00809716	0.00854011	0.343674	0.998546	382	382		PWY-6386		Dietary_group	PR	-0.0176049	0.00952584	0.0653747	0.206048	382	382
PWY-5531		Timepoint	2	-0.217012	0.147813	0.143606	0.447104	376	102		PWY0-1298	Timepoint	2	0.0146872	0.0117384	0.212255	0.61041	388	388		PWY-5097	Dietary_group	PR	-0.00704781	0.00759495	0.354027	0.998546	382	382		PWY-6396		Dietary_group	PR	-0.391384	0.211872	0.0654988	0.206048	382	376
PWY-7159		Timepoint	2	-0.217012	0.147813	0.143606	0.447104	376	102		GLYCOCAT-PWY	Timepoint	2	0.00854752	0.00688329	0.215711	0.61041	388	388		ARGSYNBSUB-PWY	Dietary_group	PR	0.0135642	0.0147266	0.357609	0.998546	382	382		DENOVOPURINE2-PWY		Dietary_group	PR	0.0527508	0.0289718	0.0694416	0.214684	382	382
PWY-5741		Timepoint	2	-0.328522	0.232248	0.158717	0.474581	376	159		NONMEVIPP-PWY	Timepoint	2	0.00570028	0.00462369	0.219006	0.61041	388	388		PWY-7187	Dietary_group	PR	0.0188806	0.0204808	0.357192	0.998546	382	382		PWY-7315		Dietary_group	PR	-0.107612	0.0591848	0.0698277	0.214684	382	382
PWY-6126		Timepoint	2	0.00636823	0.0044555	0.154455	0.471165	376	376		PEPTIDOGLYCANSYN-PWY	Timepoint	2	0.00617204	0.00498252	0.216818	0.61041	388	388		PWY-5101	Dietary_group	PR	-0.00814578	0.00888169	0.359658	0.998546	382	382		PWY-7254		Dietary_group	PR	0.280369	0.15465	0.0706448	0.214684	382	381
PWY-6728		Timepoint	2	-0.263307	0.185178	0.156576	0.47286	376	118		PWY-5838	Timepoint	2	-0.0827521	0.0669529	0.217854	0.61041	388	388		LEU-DEG2-PWY	Dietary_group	PR	-0.379234	0.415054	0.361465	0.998546	382	176		FASYN-ELONG-PWY		Dietary_group	PR	0.102482	0.0566178	0.0710876	0.214684	382	382
PWY-7374		Timepoint	2	-0.197083	0.137405	0.153027	0.471165	376	347		PWY-5840	Timepoint	2	-0.0828719	0.0673253	0.219735	0.61041	388	388		ANAGLYCOLYSIS-PWY	Dietary_group	PR	-0.00713087	0.00786666	0.365272	0.998546	382	382		PWY-7208		Dietary_group	PR	-0.0173817	0.00966571	0.0729382	0.217857	382	382
HEMESYN2-PWY		Timepoint	2	-0.0822141	0.0598863	0.171303	0.50719	376	376		PWY-5897	Timepoint	2	-0.083396	0.0682704	0.22325	0.61041	388	388		GLYCOLYSIS	Dietary_group	PR	0.019244	0.0212158	0.364959	0.998546	382	382		ARO-PWY		Dietary_group	PR	-0.024616	0.0138137	0.0755608	0.217857	382	382
PWY-5484		Timepoint	2	0.0367124	0.0273809	0.181488	0.525051	376	376		PWY-5898	Timepoint	2	-0.083396	0.0682704	0.22325	0.61041	388	388		ASPASN-PWY	Dietary_group	PR	-0.00969125	0.010891	0.374122	0.998546	382	382		PWY-6385		Dietary_group	PR	-0.0165369	0.00926567	0.075112	0.217857	382	382
PWY-5837		Timepoint	2	-0.10973	0.0830534	0.18791	0.525051	376	376		PWY-5899	Timepoint	2	-0.083396	0.0682704	0.22325	0.61041	388	388		PWY0-1338	Dietary_group	PR	-0.293352	0.332509	0.378215	0.998546	382	326		PWY0-162		Dietary_group	PR	0.0621733	0.0347196	0.074146	0.217857	382	382
PWY-5863		Timepoint	2	-0.109568	0.0829013	0.187752	0.525051	376	376		PWY-6387	Timepoint	2	0.00626714	0.00505216	0.216173	0.61041	388	388		P161-PWY	Dietary_group	PR	-0.0197449	0.0225518	0.381844	0.998546	382	382		PWY-7374		Dietary_group	PR	-0.5261	0.295417	0.075745	0.217857	382	357
PWY-6123		Timepoint	2	0.00503689	0.00380633	0.187216	0.525051	376	376		PWY-6545	Timepoint	2	-0.0251731	0.0205959	0.222999	0.61041	388	388		PWY-6892	Dietary_group	PR	0.0116117	0.0135307	0.391347	0.998546	382	382		PWY0-1061		Dietary_group	PR	-0.070453	0.0398569	0.0779349	0.222041	382	382
PWY-6471		Timepoint	2	-0.0520475	0.0392199	0.185959	0.525051	376	376		PWY-7208	Timepoint	2	0.00618273	0.00501606	0.219104	0.61041	388	388		TCA	Dietary_group	PR	0.05103	0.059738	0.393524	0.998546	382	382		COMPLETE-ARO-PWY		Dietary_group	PR	-0.0228463	0.0134368	0.0899098	0.24029	382	382
PWY-5838		Timepoint	2	-0.0985414	0.075548	0.193577	0.525051	376	376		PWY-7237	Timepoint	2	-0.0538432	0.0441907	0.224429	0.61041	388	388		PWY-2942	Dietary_group	PR	-0.00639672	0.00768689	0.405849	0.998546	382	382		PWY-6125		Dietary_group	PR	0.0657179	0.0386334	0.0897623	0.24029	382	382
PWY-5897		Timepoint	2	-0.0999841	0.076759	0.194184	0.525051	376	376		PWY-7560	Timepoint	2	0.00570028	0.00462369	0.219006	0.61041	388	388		PWY-5973	Dietary_group	PR	-0.00888247	0.0108232	0.412348	0.998546	382	382		PWY-6467		Dietary_group	PR	0.124245	0.0727841	0.0886444	0.24029	382	382
PWY-5898		Timepoint	2	-0.0999841	0.076759	0.194184	0.525051	376	376		PWY0-1297	Timepoint	2	0.0153371	0.012498	0.22114	0.61041	388	388		TRPSYN-PWY	Dietary_group	PR	-0.010901	0.01328	0.412251	0.998546	382	382		PWY-7187		Dietary_group	PR	0.0417183	0.024108	0.0843694	0.235922	382	382
PWY-5899		Timepoint	2	-0.0999841	0.076759	0.194184	0.525051	376	376		SER-GLYSYN-PWY	Timepoint	2	0.00621217	0.00509984	0.224542	0.61041	388	388		PWY-6126	Dietary_group	PR	-0.00654755	0.00820662	0.425471	0.998546	382	382		PWY-7199		Dietary_group	PR	-0.0301289	0.0176955	0.0894673	0.24029	382	382
PWY-5840		Timepoint	2	-0.0986995	0.0758643	0.194721	0.525051	376	376		PWY-6507	Timepoint	2	-0.037062	0.0308539	0.231036	0.61041	388	388		CENTFERM-PWY	Dietary_group	PR	-0.102578	0.131188	0.434759	0.998546	382	382		PWY-7228		Dietary_group	PR	0.0712129	0.0409572	0.0829078	0.234001	382	382
PWY-5861		Timepoint	2	-0.1013	0.0786654	0.199294	0.525212	376	376		PWY-5861	Timepoint	2	-0.0844893	0.0704409	0.231714	0.61041	388	388		PRPP-PWY	Dietary_group	PR	0.0538707	0.0685826	0.432666	0.998546	382	382		PWY-7323		Dietary_group	PR	0.0774609	0.0454813	0.0893733	0.24029	382	382
PWY-621		Timepoint	2	-0.0229892	0.0177867	0.197637	0.525212	376	376		PWY-6572	Timepoint	2	-0.096319	0.0807351	0.234209	0.61041	388	387		PWY-5154	Dietary_group	PR	-0.049777	0.063739	0.435326	0.998546	382	382		P341-PWY		Dietary_group	PR	-0.506891	0.301173	0.0931986	0.244044	382	133
PWY-7090		Timepoint	2	-0.142479	0.110819	0.199998	0.525212	376	363		PWY-7219	Timepoint	2	0.00571814	0.00480376	0.235246	0.61041	388	388		PWY-6121	Dietary_group	PR	-0.00490535	0.00621211	0.430237	0.998546	382	382		PWY-6700		Dietary_group	PR	0.0579285	0.0344634	0.0936234	0.244044	382	382
P125-PWY		Timepoint	2	-0.124599	0.0998958	0.213724	0.552319	376	375		PWY-5863	Timepoint	2	-0.089608	0.0754087	0.23606	0.61041	388	388		PWY-6590	Dietary_group	PR	-0.102133	0.13005	0.432751	0.998546	382	382		PWY-841		Dietary_group	PR	0.0517121	0.0307759	0.0937387	0.244044	382	382
PWY-5686		Timepoint	2	0.00717866	0.00575881	0.213978	0.552319	376	376		PWY-5837	Timepoint	2	-0.0897074	0.0756097	0.236786	0.61041	388	388		BRANCHED-CHAIN-AA-SYN-PWY	Dietary_group	PR	-0.00708336	0.00911603	0.437637	0.998546	382	382		HISTSYN-PWY		Dietary_group	PR	-0.0156821	0.00947717	0.0988197	0.252912	382	382
PWY-7371		Timepoint	2	-0.155338	0.126607	0.221263	0.566282	376	371		PWY-6588	Timepoint	2	-0.0547729	0.0463353	0.238505	0.61041	388	388		PWY-6507	Dietary_group	PR	-0.0336306	0.0435445	0.440408	0.998546	382	382		PWY0-1241		Dietary_group	PR	0.199703	0.120574	0.0985047	0.252912	382	381
COLANSYN-PWY		Timepoint	2	-0.0287096	0.0239315	0.23165	0.582986	376	376		POLYISOPRENSYN-PWY	Timepoint	2	-0.0392495	0.0334144	0.241488	0.612851	388	388		PWY-7663	Dietary_group	PR	-0.00710517	0.00919869	0.440359	0.998546	382	382		PWY-7197		Dietary_group	PR	0.0696654	0.0422165	0.099743	0.253129	382	382
SER-GLYSYN-PWY		Timepoint	2	0.0065289	0.0054366	0.231161	0.582986	376	376		PWY-6386	Timepoint	2	0.00600723	0.00515841	0.245516	0.617761	388	388		GOLPDLCAT-PWY	Dietary_group	PR	-0.180953	0.234507	0.440821	0.998546	382	354		GLYCOLYSIS-E-D		Dietary_group	PR	0.190657	0.117067	0.104237	0.26233	382	381
PWY-5676		Timepoint	2	-0.0518821	0.0435948	0.235372	0.587458	376	375		ARGSYNBSUB-PWY	Timepoint	2	0.00952631	0.00821494	0.247514	0.617761	388	388		PWY-7332	Dietary_group	PR	0.140027	0.18219	0.442632	0.998546	382	380		GLUCARDEG-PWY		Dietary_group	PR	-0.206551	0.129662	0.112007	0.279554	382	380
FERMENTATION-PWY		Timepoint	2	-0.0256413	0.021862	0.242201	0.596377	376	376		PWY0-1241	Timepoint	2	-0.0723899	0.0627742	0.250142	0.618445	388	388		PWY0-1298	Dietary_group	PR	-0.0143939	0.0189928	0.449011	0.998546	382	382		OANTIGEN-PWY		Dietary_group	PR	-0.0345767	0.0221002	0.118536	0.291397	382	382
PWY0-1061		Timepoint	2	-0.0351404	0.0300038	0.242895	0.596377	376	376		PWY-6385	Timepoint	2	0.00577098	0.00502289	0.251883	0.618445	388	388		PWY-1269	Dietary_group	PR	0.0454274	0.0606867	0.454595	0.998546	382	382		PWY-7196		Dietary_group	PR	0.0649548	0.0415332	0.118682	0.291397	382	382
PWY-6737		Timepoint	2	0.00768419	0.00662662	0.247577	0.602971	376	376		PWY-5121	Timepoint	2	0.00539654	0.00474468	0.256665	0.625103	388	388		OANTIGEN-PWY	Dietary_group	PR	0.0105066	0.0140488	0.45501	0.998546	382	382		PWY-5532		Dietary_group	PR	-0.533084	0.344446	0.12255	0.298469	382	196
PWY-7234		Timepoint	2	0.0646841	0.0562976	0.251947	0.608703	376	376		ARGSYN-PWY	Timepoint	2	0.00807172	0.00721933	0.264812	0.629711	388	388		PWY-6478	Dietary_group	PR	0.0502379	0.0676388	0.458106	0.998546	382	382		GLYCOGENSYNTH-PWY		Dietary_group	PR	-0.0382242	0.0248777	0.125265	0.302639	382	382
PWY-6478		Timepoint	2	0.0611437	0.0536667	0.255887	0.613317	376	376		PWY-5667	Timepoint	2	0.00757603	0.00675439	0.263294	0.629711	388	388		PENTOSE-P-PWY	Dietary_group	PR	0.0339859	0.0460298	0.460767	0.998546	382	382		PWY-5659		Dietary_group	PR	-0.0335002	0.0218727	0.126466	0.303117	382	382
PWY-7220		Timepoint	2	0.0121791	0.0109261	0.266299	0.628299	376	376		PWY0-1319	Timepoint	2	0.00757603	0.00675439	0.263294	0.629711	388	388		PWY-5103	Dietary_group	PR	-0.00667071	0.00911103	0.464531	0.998546	382	382		P4-PWY		Dietary_group	PR	-0.0577787	0.038275	0.131998	0.311704	382	382
PWY-7222		Timepoint	2	0.0121791	0.0109261	0.266299	0.628299	376	376		TRNA-CHARGING-PWY	Timepoint	2	0.00538415	0.00484513	0.267725	0.631269	388	388		PWY-2941	Dietary_group	PR	-0.0590552	0.0812364	0.467708	0.998546	382	382		TYRFUMCAT-PWY		Dietary_group	PR	-0.266853	0.17696	0.132403	0.311704	382	46
PWY-7229		Timepoint	2	0.00427809	0.00386227	0.269317	0.630493	376	376		PWY-7400	Timepoint	2	0.00784777	0.0071039	0.270546	0.631269	388	388		PWY-7456	Dietary_group	PR	-0.0409225	0.0584344	0.484166	0.998546	382	382		PWY-7090		Dietary_group	PR	-0.270893	0.180422	0.134086	0.311704	382	369
PWY-5384		Timepoint	2	0.0365234	0.0340058	0.284068	0.654873	376	376		PWY-5005	Timepoint	2	0.119599	0.108531	0.271738	0.631269	388	387		PWY-7229	Dietary_group	PR	-0.00499022	0.00715087	0.485706	0.998546	382	382		NADSYN-PWY		Dietary_group	PR	-0.262195	0.175135	0.135209	0.311704	382	46
PWY-5505		Timepoint	2	-0.0298359	0.0274969	0.279181	0.648559	376	376		DTDPRHAMSYN-PWY	Timepoint	2	-0.00572262	0.00533165	0.28437	0.645711	388	388		PWY0-1297	Dietary_group	PR	-0.0138618	0.0200555	0.489888	0.998546	382	382		PWY-5651		Dietary_group	PR	-0.262342	0.175219	0.135178	0.311704	382	46
RUMP-PWY		Timepoint	2	0.0765163	0.0735835	0.299636	0.685531	376	375		ILEUSYN-PWY	Timepoint	2	0.00655694	0.00610283	0.28387	0.645711	388	388		PWY-7237	Dietary_group	PR	-0.0476843	0.0691863	0.491115	0.998546	382	382		PWYG-321		Dietary_group	PR	0.151136	0.102551	0.141388	0.323478	382	380
P108-PWY		Timepoint	2	0.0405456	0.0396898	0.308189	0.694358	376	376		VALSYN-PWY	Timepoint	2	0.00655694	0.00610283	0.28387	0.645711	388	388		ARGSYN-PWY	Dietary_group	PR	0.00895611	0.0130841	0.49408	0.998546	382	382		FUCCAT-PWY		Dietary_group	PR	-0.0726441	0.0496454	0.144236	0.326102	382	382
PWY-6317		Timepoint	2	-0.0179564	0.0178808	0.316474	0.694358	376	376		FUC-RHAMCAT-PWY	Timepoint	2	-0.0212646	0.0202013	0.293722	0.653044	388	388		PWY-1861	Dietary_group	PR	-0.0725085	0.1056	0.492738	0.998546	382	382		TEICHOICACID-PWY		Dietary_group	PR	-0.0810913	0.0554817	0.144694	0.326102	382	382
PWY-7242		Timepoint	2	0.0189248	0.0189369	0.318806	0.694358	376	376		PWY-7187	Timepoint	2	-0.0152704	0.0144829	0.29293	0.653044	388	388		PWY-5177	Dietary_group	PR	-0.0862413	0.129809	0.506863	0.998546	382	382		GLYCOCAT-PWY		Dietary_group	PR	-0.0153065	0.0105428	0.147383	0.3297	382	382
PWY-5747		Timepoint	2	-0.201774	0.202766	0.320857	0.694358	376	134		P4-PWY	Timepoint	2	0.0205631	0.0197422	0.298815	0.653044	388	388		PWY-7400	Dietary_group	PR	0.00853743	0.0128822	0.507912	0.998546	382	382		PWY-5531		Dietary_group	PR	-0.387387	0.27241	0.155838	0.343526	382	100
PWY-7663		Timepoint	2	-0.00669508	0.00671342	0.319867	0.694358	376	376		PWY-5101	Timepoint	2	0.00570892	0.00547143	0.297958	0.653044	388	388		PWY490-3	Dietary_group	PR	0.0398619	0.0598179	0.505574	0.998546	382	382		PWY-7159		Dietary_group	PR	-0.387387	0.27241	0.155838	0.343526	382	100
GLYOXYLATE-BYPASS		Timepoint	2	-0.278251	0.280779	0.322859	0.694358	376	284		PWY-5154	Timepoint	2	-0.042307	0.0407351	0.300195	0.653044	388	388		P164-PWY	Dietary_group	PR	-0.0295475	0.045384	0.51541	0.998546	382	382		ILEUSYN-PWY		Dietary_group	PR	-0.0145205	0.0102874	0.158933	0.345308	382	382
PWY0-42		Timepoint	2	-0.199431	0.202383	0.325582	0.694358	376	131		P23-PWY	Timepoint	2	-0.080989	0.0780387	0.300573	0.653044	388	388		PWY-5345	Dietary_group	PR	-0.090648	0.141221	0.521338	0.998546	382	382		VALSYN-PWY		Dietary_group	PR	-0.0145205	0.0102874	0.158933	0.345308	382	382
OANTIGEN-PWY		Timepoint	2	-0.0177965	0.0180909	0.326427	0.694358	376	376		PWY-5097	Timepoint	2	0.00502542	0.00486676	0.302974	0.653559	388	388		PWY-7200	Dietary_group	PR	-0.0192677	0.0304468	0.527229	0.998546	382	382		P441-PWY		Dietary_group	PR	0.147263	0.104822	0.160886	0.346628	382	381
P23-PWY		Timepoint	2	-0.072104	0.0735545	0.32814	0.694358	376	375		PWY-5695	Timepoint	2	-0.0253247	0.0248869	0.310045	0.664068	388	388		TRNA-CHARGING-PWY	Dietary_group	PR	-0.00532351	0.00852657	0.532783	0.998546	382	382		PWY-7539		Dietary_group	PR	0.0204402	0.0145825	0.161836	0.346628	382	382
PYRIDNUCSAL-PWY		Timepoint	2	0.00529973	0.00540447	0.327931	0.694358	376	376		LACTOSECAT-PWY	Timepoint	2	-0.156668	0.155411	0.314593	0.668517	388	379		POLYISOPRENSYN-PWY	Dietary_group	PR	-0.0282609	0.0459815	0.539184	0.998546	382	382		PWY-6507		Dietary_group	PR	0.0660444	0.0472799	0.163277	0.347252	382	382
GLYCOL-GLYOXDEG-PWY		Timepoint	2	-0.270665	0.276498	0.328785	0.694358	376	284		PWY-1269	Timepoint	2	-0.0468712	0.0467987	0.317727	0.668517	388	388		PWY-6122	Dietary_group	PR	-0.00459294	0.0074932	0.540283	0.998546	382	382		POLYISOPRENSYN-PWY		Dietary_group	PR	0.068145	0.0490844	0.165865	0.347856	382	382
PWY490-3		Timepoint	2	-0.0424619	0.0439879	0.335522	0.703664	376	376		PWY0-1261	Timepoint	2	-0.07105	0.0714066	0.320896	0.668517	388	388		PWY-6277	Dietary_group	PR	-0.00459294	0.0074932	0.540283	0.998546	382	382		PWY-7219		Dietary_group	PR	-0.0122716	0.0088376	0.165791	0.347856	382	382
ARO-PWY		Timepoint	2	-0.0103673	0.0109571	0.345178	0.715899	376	376		PWY-6123	Timepoint	2	0.00336873	0.00341484	0.325018	0.668517	388	388		PWY-7371	Dietary_group	PR	0.126648	0.206879	0.540789	0.998546	382	376		PWY-5989		Dietary_group	PR	0.14014	0.104213	0.179522	0.368814	382	381
PWY-6897		Timepoint	2	0.00937783	0.00994504	0.346804	0.715899	376	376		GOLPDLCAT-PWY	Timepoint	2	-0.159641	0.162386	0.32669	0.668517	388	366		RUMP-PWY	Dietary_group	PR	-0.0549087	0.0904097	0.543999	0.998546	382	382		PWY0-1533		Dietary_group	PR	-0.279631	0.207783	0.179186	0.368814	382	376
NONMEVIPP-PWY		Timepoint	2	0.00434123	0.00466476	0.353133	0.715899	376	376		P108-PWY	Timepoint	2	-0.0409654	0.0419506	0.329931	0.668517	388	388		PANTO-PWY	Dietary_group	PR	0.00753325	0.0130583	0.564358	0.998546	382	382		PWY0-862		Dietary_group	PR	0.136741	0.101652	0.179378	0.368814	382	382
PWY-7560		Timepoint	2	0.00434123	0.00466476	0.353133	0.715899	376	376		PWY-6478	Timepoint	2	0.0388276	0.0397173	0.3294	0.668517	388	388		PWY-5855	Dietary_group	PR	-0.148854	0.25786	0.564107	0.998546	382	374		X1CMET2-PWY		Dietary_group	PR	-0.00887066	0.00664391	0.182637	0.372573	382	382
PWY-5667		Timepoint	2	-0.00688952	0.00744084	0.355579	0.715899	376	376		PYRIDOXSYN-PWY	Timepoint	2	-0.0645383	0.0660576	0.329689	0.668517	388	388		PWY-5856	Dietary_group	PR	-0.148854	0.25786	0.564107	0.998546	382	374		PWY-6163		Dietary_group	PR	-0.0125283	0.00940882	0.183819	0.372573	382	382
PWY0-1319		Timepoint	2	-0.00688952	0.00744084	0.355579	0.715899	376	376		ANAGLYCOLYSIS-PWY	Timepoint	2	0.0048537	0.00500434	0.333208	0.668517	388	388		PWY-5857	Dietary_group	PR	-0.148854	0.25786	0.564107	0.998546	382	374		PWY-5022		Dietary_group	PR	-0.153546	0.116188	0.18713	0.37426	382	382
PYRIDNUCSYN-PWY		Timepoint	2	0.00520751	0.00568189	0.360476	0.720951	376	376		P562-PWY	Timepoint	2	-0.0725278	0.0749604	0.334384	0.668517	388	388		PWY-6708	Dietary_group	PR	-0.148854	0.25786	0.564107	0.998546	382	374		PWY-5505		Dietary_group	PR	-0.04123	0.0313813	0.189706	0.376915	382	382
PWY-7211		Timepoint	2	-0.0186238	0.0211844	0.380356	0.754732	376	376		P125-PWY	Timepoint	2	-0.0990627	0.102829	0.336472	0.668517	388	388		PWY-7221	Dietary_group	PR	0.0044359	0.00773292	0.566557	0.998546	382	382		PWY-7234		Dietary_group	PR	0.131827	0.0994304	0.185706	0.373889	382	382
GLYCOLYSIS		Timepoint	2	0.0174006	0.0200668	0.386897	0.754732	376	376		PRPP-PWY	Timepoint	2	-0.0673489	0.0702943	0.339123	0.669381	388	388		SER-GLYSYN-PWY	Dietary_group	PR	0.00483445	0.00828688	0.559985	0.998546	382	382		PWY-6282		Dietary_group	PR	0.134023	0.103848	0.197653	0.388266	382	381
PWY-5345		Timepoint	2	-0.0824342	0.0951629	0.387362	0.754732	376	375		PWY-6471	Timepoint	2	0.0250479	0.026368	0.343236	0.672648	388	388		UBISYN-PWY	Dietary_group	PR	-0.149904	0.259405	0.563695	0.998546	382	374		FERMENTATION-PWY		Dietary_group	PR	0.0464909	0.0360509	0.19799	0.388266	382	382
UDPNAGSYN-PWY		Timepoint	2	-0.021463	0.0246494	0.384927	0.754732	376	376		PWY0-845	Timepoint	2	-0.0606599	0.0641586	0.345503	0.672648	388	388		PWY-6519	Dietary_group	PR	-0.0501968	0.0888232	0.572323	0.998546	382	382		UDPNAGSYN-PWY		Dietary_group	PR	-0.0422671	0.033089	0.202263	0.394087	382	382
NAGLIPASYN-PWY		Timepoint	2	0.0383381	0.0448796	0.393961	0.755449	376	376		PWY-6467	Timepoint	2	-0.0472916	0.0502217	0.34746	0.672648	388	388		GLYCOCAT-PWY	Dietary_group	PR	0.0053575	0.00959844	0.577066	0.998546	382	382		PWY-7392		Dietary_group	PR	-0.172969	0.136031	0.204326	0.395555	382	382
PWY-5509		Timepoint	2	0.00916126	0.0107217	0.393861	0.755449	376	376		NAGLIPASYN-PWY	Timepoint	2	-0.0465646	0.0504849	0.357416	0.687514	388	388		SULFATE-CYS-PWY	Dietary_group	PR	-0.0331931	0.0596183	0.578024	0.998546	382	382		PANTOSYN-PWY		Dietary_group	PR	0.0141483	0.0112307	0.208533	0.398374	382	382
PWY-1269		Timepoint	2	0.0325595	0.038218	0.395235	0.755449	376	376		PWY-6263	Timepoint	2	-0.113114	0.123471	0.36065	0.689343	388	377		GLCMANNANAUT-PWY	Dietary_group	PR	-0.0131702	0.0240755	0.58468	0.998546	382	382		FASYN-INITIAL-PWY		Dietary_group	PR	0.131048	0.104754	0.211716	0.398374	382	381
PPGPPMET-PWY		Timepoint	2	-0.272419	0.32367	0.400974	0.761599	376	298		PWY-6122	Timepoint	2	0.00382268	0.0042573	0.370255	0.698856	388	388		PWY-6572	Dietary_group	PR	-0.071469	0.136696	0.6014	0.998546	382	382		P162-PWY		Dietary_group	PR	-0.185038	0.148127	0.212378	0.398374	382	379
PWY-6269		Timepoint	2	0.00889353	0.0106994	0.40683	0.762474	376	376		PWY-6277	Timepoint	2	0.00382268	0.0042573	0.370255	0.698856	388	388		PWY-7220	Dietary_group	PR	-0.0100372	0.019143	0.600361	0.998546	382	382		PWY-7664		Dietary_group	PR	0.125171	0.10012	0.212006	0.398374	382	381
PWY-2942		Timepoint	2	-0.00380456	0.00459149	0.408296	0.762474	376	376		PYRIDNUCSAL-PWY	Timepoint	2	0.00486815	0.00546009	0.373632	0.70085	388	388		PWY-7222	Dietary_group	PR	-0.0100372	0.019143	0.600361	0.998546	382	382		TRPSYN-PWY		Dietary_group	PR	0.0163115	0.0130073	0.210616	0.398374	382	382
COBALSYN-PWY		Timepoint	2	0.00884683	0.010722	0.410281	0.762474	376	376		PWY-3781	Timepoint	2	-0.247216	0.280109	0.378479	0.702064	388	262		PWY-7323	Dietary_group	PR	-0.0233095	0.0436047	0.593269	0.998546	382	382		PWY-6151		Dietary_group	PR	-0.0186516	0.0150272	0.215313	0.401386	382	382
KDO-NAGLIPASYN-PWY		Timepoint	2	-0.260541	0.318331	0.414058	0.762474	376	298		PWY-7456	Timepoint	2	-0.034712	0.0393676	0.378929	0.702064	388	388		SO4ASSIM-PWY	Dietary_group	PR	-0.0342665	0.0658167	0.602929	0.998546	382	382		PWY0-1479		Dietary_group	PR	0.162897	0.133311	0.222503	0.412245	382	379
PWY0-1241		Timepoint	2	-0.054003	0.0659598	0.413893	0.762474	376	375		PWY-7242	Timepoint	2	-0.0157767	0.0181894	0.386748	0.70535	388	388		PWY-5509	Dietary_group	PR	-0.00857502	0.0166953	0.607822	0.998546	382	382		PWY-5920		Dietary_group	PR	-0.483994	0.398962	0.225845	0.414283	382	311
PWY-5973		Timepoint	2	-0.00609208	0.00761348	0.424571	0.776733	376	376		GLCMANNANAUT-PWY	Timepoint	2	0.0148311	0.0172774	0.391658	0.70535	388	388		PWY-5747	Dietary_group	PR	-0.185652	0.361385	0.607749	0.998546	382	141		BIOTIN-BIOSYNTHESIS-PWY		Dietary_group	PR	0.116649	0.0962597	0.226347	0.414283	382	381
PWY-7332		Timepoint	2	-0.0906839	0.114162	0.427912	0.776733	376	374		PWY-5918	Timepoint	2	-0.107997	0.126194	0.393076	0.70535	388	382		LACTOSECAT-PWY	Dietary_group	PR	0.125532	0.245951	0.610078	0.998546	382	375		PWY-7400		Dietary_group	PR	-0.0245987	0.0204314	0.229364	0.417277	382	382
HISDEG-PWY		Timepoint	2	-0.04184	0.0530338	0.431063	0.776733	376	376		PWY-6629	Timepoint	2	0.234395	0.271992	0.389793	0.70535	388	316		BIOTIN-BIOSYNTHESIS-PWY	Dietary_group	PR	-0.0408664	0.0814892	0.616318	0.998546	382	382		ARGSYN-PWY		Dietary_group	PR	-0.0247641	0.020687	0.232032	0.419603	382	382
P4-PWY		Timepoint	2	-0.0217983	0.0276893	0.43209	0.776733	376	376		PWY-7539	Timepoint	2	-0.00703733	0.00823903	0.393998	0.70535	388	388		NONMEVIPP-PWY	Dietary_group	PR	0.00387651	0.00792445	0.624999	0.998546	382	382		PRPP-PWY		Dietary_group	PR	0.120129	0.101337	0.236595	0.425308	382	382
PWY0-781		Timepoint	2	0.0275174	0.0352671	0.436164	0.779418	376	376		GLUCONEO-PWY	Timepoint	2	-0.0113769	0.0133485	0.395037	0.70535	388	388		PWY-4984	Dietary_group	PR	-0.0524081	0.105535	0.619768	0.998546	382	382		PANTO-PWY		Dietary_group	PR	0.0168723	0.0143381	0.240046	0.426434	382	382
PWY-1861		Timepoint	2	0.0623096	0.0836644	0.457277	0.812339	376	375		PWY-6317	Timepoint	2	0.00748459	0.00881948	0.397052	0.70535	388	388		PWY-5705	Dietary_group	PR	-0.0415555	0.0833685	0.618456	0.998546	382	382		PWY-6895		Dietary_group	PR	0.0539039	0.0457283	0.239232	0.426434	382	382
PWY-5920		Timepoint	2	-0.170749	0.230691	0.460045	0.812478	376	297		PWY-6703	Timepoint	2	-0.0171547	0.0203825	0.400955	0.706063	388	388		PWY-6269	Dietary_group	PR	-0.00828229	0.0166386	0.618935	0.998546	382	382		PWY-7184		Dietary_group	PR	0.0468507	0.040417	0.247121	0.436437	382	382
ARGSYNBSUB-PWY		Timepoint	2	-0.0153762	0.0211098	0.467216	0.81684	376	376		PWY-2941	Timepoint	2	-0.0325245	0.0390626	0.406011	0.706063	388	388		PWY-7560	Dietary_group	PR	0.00387651	0.00792445	0.624999	0.998546	382	382		COA-PWY		Dietary_group	PR	-0.0105257	0.00930479	0.258689	0.44122	382	382
PWY-5104		Timepoint	2	-0.00486053	0.00671799	0.470189	0.81684	376	376		ASPASN-PWY	Timepoint	2	0.00602268	0.00731464	0.411239	0.706063	388	388		COLANSYN-PWY	Dietary_group	PR	-0.0160795	0.0337793	0.63434	0.998546	382	382		HEME-BIOSYNTHESIS-II		Dietary_group	PR	-0.300959	0.267635	0.261518	0.44122	382	370
PANTOSYN-PWY		Timepoint	2	0.00518619	0.007175	0.47063	0.81684	376	376		COA-PWY	Timepoint	2	0.00424737	0.00521335	0.416156	0.706063	388	388		NAD-BIOSYNTHESIS-II	Dietary_group	PR	-0.0385677	0.081935	0.638122	0.998546	382	382		PWY-5918		Dietary_group	PR	-0.295321	0.26102	0.258606	0.44122	382	370
COMPLETE-ARO-PWY		Timepoint	2	-0.00755912	0.0105444	0.474263	0.817226	376	376		COMPLETE-ARO-PWY	Timepoint	2	0.00534905	0.00648352	0.410294	0.706063	388	388		PWY-5532	Dietary_group	PR	0.160448	0.339943	0.637212	0.998546	382	223		PWY-6317		Dietary_group	PR	-0.0225931	0.0200508	0.260553	0.44122	382	382
PWY-7431		Timepoint	2	-0.173869	0.243699	0.476375	0.817226	376	109		GLYCOLYSIS	Timepoint	2	-0.0152148	0.0185042	0.411886	0.706063	388	388		COBALSYN-PWY	Dietary_group	PR	-0.00758784	0.0165951	0.647769	0.998546	382	382		PWY-6478		Dietary_group	PR	0.0884794	0.0778443	0.256425	0.44122	382	382
PWY-5121		Timepoint	2	0.00339537	0.00478721	0.47897	0.817226	376	376		METH-ACETATE-PWY	Timepoint	2	0.0255756	0.0313764	0.41594	0.706063	388	388		HISDEG-PWY	Dietary_group	PR	-0.0353532	0.0775821	0.648879	0.998546	382	382		PWY-6519		Dietary_group	PR	0.11741	0.103511	0.257408	0.44122	382	381
PWY-6507		Timepoint	2	0.021335	0.0307533	0.488625	0.826689	376	376		PWY-7371	Timepoint	2	-0.106192	0.129923	0.414654	0.706063	388	377		PANTOSYN-PWY	Dietary_group	PR	0.00464743	0.0102331	0.649978	0.998546	382	382		PWY-6749		Dietary_group	PR	-0.0901133	0.0790692	0.255151	0.44122	382	382
GLYCOGENSYNTH-PWY		Timepoint	2	-0.0155139	0.0224322	0.489991	0.826689	376	376		HEME-BIOSYNTHESIS-II	Timepoint	2	-0.104352	0.129452	0.421088	0.706492	388	382		PWY-5507	Dietary_group	PR	-0.146354	0.336452	0.663819	0.998546	382	175		PWY-7210		Dietary_group	PR	-0.0433397	0.0381333	0.256462	0.44122	382	382
PWY-5028		Timepoint	2	-0.104476	0.15249	0.494032	0.828876	376	48		NAD-BIOSYNTHESIS-II	Timepoint	2	-0.0397157	0.0490557	0.419086	0.706492	388	388		PWY-7090	Dietary_group	PR	0.0858151	0.198352	0.665524	0.998546	382	371		ARGSYNBSUB-PWY		Dietary_group	PR	-0.0263133	0.0246285	0.286024	0.479885	382	382
DENOVOPURINE2-PWY		Timepoint	2	0.0118871	0.0176951	0.50248	0.830277	376	376		ANAEROFRUCAT-PWY	Timepoint	2	-0.0168327	0.0211283	0.426539	0.711684	388	388		X1CMET2-PWY	Dietary_group	PR	-0.00244129	0.00589339	0.678934	0.998546	382	382		PWY-5507		Dietary_group	PR	-0.414012	0.389178	0.288101	0.480699	382	159
ANAGLYCOLYSIS-PWY		Timepoint	2	-0.00320099	0.0047893	0.504652	0.830277	376	376		GLUTORN-PWY	Timepoint	2	0.00659554	0.00836059	0.431067	0.715286	388	388		PWY-6891	Dietary_group	PR	0.0215503	0.0515954	0.676422	0.998546	382	382		GLUCONEO-PWY		Dietary_group	PR	0.0188762	0.0179938	0.294838	0.489237	382	382
PWY-6163		Timepoint	2	-0.00363574	0.00561783	0.518238	0.830277	376	376		PWY-6700	Timepoint	2	-0.0172453	0.0219816	0.433616	0.715585	388	388		METH-ACETATE-PWY	Dietary_group	PR	-0.0165129	0.0407924	0.685853	0.998546	382	382		PWY-5121		Dietary_group	PR	-0.00889568	0.00851654	0.296921	0.49	382	382
PWY0-162		Timepoint	2	0.0137283	0.0212375	0.518729	0.830277	376	376		PWY-7111	Timepoint	2	0.00611405	0.00785616	0.437303	0.717748	388	388		ORNDEG-PWY	Dietary_group	PR	0.164044	0.405065	0.685723	0.998546	382	265		PWY-3781		Dietary_group	PR	-0.494854	0.490991	0.31417	0.515649	382	243
ARGSYN-PWY		Timepoint	2	-0.0111578	0.0174802	0.523993	0.830277	376	376		COBALSYN-PWY	Timepoint	2	0.00748531	0.00999916	0.454941	0.734058	388	388		PWY0-42	Dietary_group	PR	-0.148082	0.364723	0.684964	0.998546	382	137		PWY-5695		Dietary_group	PR	0.0386858	0.0386871	0.317973	0.51907	382	382
PWY-6151		Timepoint	2	-0.00654555	0.0102528	0.523914	0.830277	376	376		PWY-7220	Timepoint	2	0.00888127	0.0119822	0.459394	0.734058	388	388		PWY-7208	Dietary_group	PR	-0.0037486	0.00943034	0.691222	0.998546	382	382		P124-PWY		Dietary_group	PR	-0.0941274	0.0948664	0.321737	0.52239	382	382
PWY-5103		Timepoint	2	0.00358823	0.00569387	0.529266	0.830277	376	376		PWY-7222	Timepoint	2	0.00888127	0.0119822	0.459394	0.734058	388	388		GLYCOGENSYNTH-PWY	Dietary_group	PR	0.00491146	0.0125836	0.696531	0.998546	382	382		PWY-7198		Dietary_group	PR	-0.0425017	0.04308	0.324488	0.52404	382	382
PWY-7228		Timepoint	2	0.0160673	0.0258342	0.534668	0.830277	376	376		PWY0-1061	Timepoint	2	0.0190123	0.0253574	0.454242	0.734058	388	388		HISTSYN-PWY	Dietary_group	PR	-0.00357457	0.00921215	0.698216	0.998546	382	382		PWY0-1261		Dietary_group	PR	0.102831	0.104684	0.326588	0.524625	382	381
PWY-7400		Timepoint	2	-0.0109008	0.0172884	0.529058	0.830277	376	376		PWY0-781	Timepoint	2	0.0239992	0.0320208	0.454417	0.734058	388	388		AST-PWY	Dietary_group	PR	0.158973	0.41269	0.700299	0.998546	382	265		PWY-5973		Dietary_group	PR	-0.0110085	0.0113937	0.334575	0.534612	382	382
PWY-5097		Timepoint	2	-0.00280294	0.00457471	0.540753	0.830277	376	376		FERMENTATION-PWY	Timepoint	2	-0.0196791	0.0268619	0.464628	0.738514	388	388		ENTBACSYN-PWY	Dietary_group	PR	0.157137	0.407752	0.70018	0.998546	382	265		P23-PWY		Dietary_group	PR	0.115358	0.120957	0.340848	0.538933	382	381
ANAEROFRUCAT-PWY		Timepoint	2	0.014343	0.0236931	0.545627	0.830277	376	376		NONOXIPENT-PWY	Timepoint	2	0.00439072	0.00607943	0.470958	0.744656	388	388		FERMENTATION-PWY	Dietary_group	PR	0.0114785	0.0303033	0.70506	0.998546	382	382		PWY0-1586		Dietary_group	PR	-0.0293192	0.0306988	0.340164	0.538933	382	382
PWY-6467		Timepoint	2	0.027733	0.0461147	0.548239	0.830277	376	376		PWY-5484	Timepoint	2	-0.0187425	0.0264047	0.478609	0.752504	388	388		PWY-6263	Dietary_group	PR	0.0720853	0.189939	0.704519	0.998546	382	376		PWY-5686		Dietary_group	PR	-0.00943012	0.00998804	0.345707	0.543314	382	382
ILEUSYN-PWY		Timepoint	2	0.00377701	0.00642363	0.557184	0.830277	376	376		PWY-5659	Timepoint	2	-0.00986799	0.0142801	0.490312	0.759356	388	388		PWY4FS-7	Dietary_group	PR	-0.00586965	0.0153573	0.702526	0.998546	382	382		PWY0-1338		Dietary_group	PR	-0.363851	0.386588	0.347217	0.543314	382	318
POLYAMSYN-PWY		Timepoint	2	0.0391989	0.0665691	0.556618	0.830277	376	376		PWY-6126	Timepoint	2	0.00395387	0.00560611	0.481418	0.752504	388	388		PWY4FS-8	Dietary_group	PR	-0.00586965	0.0153573	0.702526	0.998546	382	382		PWY-6123		Dietary_group	PR	-0.00634346	0.00685444	0.355327	0.553138	382	382
PWY-6125		Timepoint	2	0.0142558	0.0242554	0.55735	0.830277	376	376		PWY-6147	Timepoint	2	-0.00553845	0.00788845	0.483397	0.752504	388	388		ECASYN-PWY	Dietary_group	PR	0.149023	0.405488	0.713442	0.998546	382	265		PWY-7229		Dietary_group	PR	-0.00719173	0.00781656	0.358133	0.554647	382	382
VALSYN-PWY		Timepoint	2	0.00377701	0.00642363	0.557184	0.830277	376	376		KDO-NAGLIPASYN-PWY	Timepoint	2	0.189817	0.280215	0.498907	0.763242	388	318		ARGDEG-PWY	Dietary_group	PR	0.14579	0.400132	0.715798	0.998546	382	265		PWY-4984		Dietary_group	PR	-0.115026	0.125876	0.36141	0.556866	382	382
PWY-5695		Timepoint	2	-0.0137068	0.0234674	0.559807	0.830277	376	376		PPGPPMET-PWY	Timepoint	2	0.193693	0.285672	0.49851	0.763242	388	318		ORNARGDEG-PWY	Dietary_group	PR	0.14579	0.400132	0.715798	0.998546	382	265		GLUCUROCAT-PWY		Dietary_group	PR	-0.0296096	0.0327333	0.366276	0.561499	382	382
PWY-841		Timepoint	2	0.0113034	0.0194409	0.561591	0.830277	376	376		PWY-5677	Timepoint	2	-0.0369741	0.0552399	0.504019	0.763242	388	388		PWY-5384	Dietary_group	PR	0.0123258	0.0351019	0.725678	0.998546	382	382		PWY0-845		Dietary_group	PR	0.0943074	0.1127	0.403239	0.615041	382	382
THISYN-PWY		Timepoint	2	0.0156028	0.0275239	0.571411	0.830277	376	376		PWY-5913	Timepoint	2	0.0358709	0.053656	0.504529	0.763242	388	388		GLUCONEO-PWY	Dietary_group	PR	-0.00591301	0.0170567	0.729035	0.998546	382	382		LACTOSECAT-PWY		Dietary_group	PR	-0.215256	0.261834	0.41154	0.621425	382	371
THRESYN-PWY		Timepoint	2	-0.00184527	0.00326134	0.57215	0.830277	376	376		PWY-6269	Timepoint	2	0.00667778	0.010043	0.506833	0.763242	388	388		GLUCOSE1PMETAB-PWY	Dietary_group	PR	0.0783332	0.231036	0.734761	0.998546	382	379		PWY-6545		Dietary_group	PR	0.030422	0.0369712	0.411114	0.621425	382	382
GLYCOCAT-PWY		Timepoint	2	-0.00395117	0.00712911	0.580027	0.830277	376	376		GLUCOSE1PMETAB-PWY	Timepoint	2	0.0996286	0.150593	0.508978	0.763242	388	386		METHGLYUT-PWY	Dietary_group	PR	0.129808	0.391914	0.740668	0.998546	382	265		RHAMCAT-PWY		Dietary_group	PR	0.0366669	0.0452205	0.417969	0.625812	382	382
PWY-7664		Timepoint	2	-0.031541	0.0562527	0.575613	0.830277	376	375		PWY-5509	Timepoint	2	0.00663029	0.0100695	0.510969	0.763242	388	388		PWY-6123	Dietary_group	PR	-0.0021575	0.00663005	0.745051	0.998546	382	382		PYRIDOXSYN-PWY		Dietary_group	PR	0.0933516	0.115639	0.420028	0.625812	382	382
ARGDEG-PWY		Timepoint	2	-0.157593	0.288313	0.585251	0.830277	376	256		LEU-DEG2-PWY	Timepoint	2	-0.164365	0.255976	0.521501	0.763242	388	176		PWY-6895	Dietary_group	PR	-0.0136877	0.0412082	0.739955	0.998546	382	382		PWY-5188		Dietary_group	PR	-0.0244767	0.0304893	0.422601	0.625812	382	382
METHGLYUT-PWY		Timepoint	2	-0.165932	0.301353	0.582497	0.830277	376	256		P42-PWY	Timepoint	2	-0.0225566	0.0357839	0.529152	0.763242	388	388		PWY-6969	Dietary_group	PR	0.0160146	0.0469925	0.733452	0.998546	382	382		PWY-7237		Dietary_group	PR	0.057913	0.0721595	0.422734	0.625812	382	382
ORNARGDEG-PWY		Timepoint	2	-0.157593	0.288313	0.585251	0.830277	376	256		PWY-5741	Timepoint	2	-0.161879	0.251039	0.519737	0.763242	388	176		PWY-7013	Dietary_group	PR	-0.0412967	0.126393	0.744054	0.998546	382	379		PWY0-166		Dietary_group	PR	0.0210218	0.0274767	0.444709	0.655132	382	382
PWY-7111		Timepoint	2	-0.00438657	0.00801703	0.584863	0.830277	376	376		PWY-6892	Timepoint	2	0.00559863	0.00875192	0.523063	0.763242	388	388		PWY0-1296	Dietary_group	PR	-0.00716947	0.0218572	0.743085	0.998546	382	382		PWY-6728		Dietary_group	PR	-0.216927	0.287307	0.450701	0.660737	382	124
SO4ASSIM-PWY		Timepoint	2	0.0290183	0.0529441	0.58422	0.830277	376	375		PWY-6895	Timepoint	2	-0.0218474	0.0343796	0.525826	0.763242	388	388		P105-PWY	Dietary_group	PR	0.123548	0.385894	0.749026	0.998546	382	265		GLUCOSE1PMETAB-PWY		Dietary_group	PR	-0.179685	0.244323	0.462531	0.67107	382	379
P441-PWY		Timepoint	2	-0.0289528	0.0535579	0.589384	0.830277	376	375		PWY-6969	Timepoint	2	-0.0242824	0.03742	0.517108	0.763242	388	388		PWY0-1533	Dietary_group	PR	-0.059866	0.186752	0.748719	0.998546	382	379		PWY-5189		Dietary_group	PR	-0.0230361	0.0315542	0.465819	0.67107	382	382
PWY-6282		Timepoint	2	-0.031534	0.0585851	0.590981	0.830277	376	375		PWY-7374	Timepoint	2	-0.0792927	0.126277	0.530731	0.763242	388	370		TEICHOICACID-PWY	Dietary_group	PR	0.0163192	0.0514582	0.751317	0.998546	382	382		PWY-6147		Dietary_group	PR	0.0105528	0.0144488	0.46563	0.67107	382	382
AST-PWY		Timepoint	2	-0.158495	0.296142	0.593097	0.830277	376	256		TEICHOICACID-PWY	Timepoint	2	-0.0170329	0.0270733	0.52994	0.763242	388	388		P4-PWY	Dietary_group	PR	0.00911593	0.029039	0.753756	0.998546	382	382		PYRIDNUCSAL-PWY		Dietary_group	PR	-0.00667617	0.00916169	0.466638	0.67107	382	382
FASYN-INITIAL-PWY		Timepoint	2	-0.0310303	0.0585836	0.596909	0.830277	376	375		PWY-5920	Timepoint	2	-0.161238	0.26305	0.540572	0.77371	388	328		PWY-6897	Dietary_group	PR	0.00479134	0.0152333	0.753294	0.998546	382	382		COBALSYN-PWY		Dietary_group	PR	-0.0115303	0.0166839	0.489928	0.701225	382	382
PWY-5304		Timepoint	2	0.0270208	0.050946	0.596418	0.830277	376	376		THREOCAT-PWY	Timepoint	2	0.0844016	0.141271	0.550871	0.784731	388	51		PWY-7196	Dietary_group	PR	-0.0121969	0.0389431	0.754305	0.998546	382	382		HISDEG-PWY		Dietary_group	PR	0.0551618	0.0828454	0.505924	0.711417	382	382
TCA-GLYOX-BYPASS		Timepoint	2	-0.157731	0.294972	0.593419	0.830277	376	257		ARO-PWY	Timepoint	2	0.00388251	0.00658421	0.556045	0.785373	388	388		FUC-RHAMCAT-PWY	Dietary_group	PR	-0.00997094	0.0323878	0.758359	0.998546	382	382		HEMESYN2-PWY		Dietary_group	PR	-0.0625525	0.0944242	0.508083	0.711417	382	382
ECASYN-PWY		Timepoint	2	-0.150714	0.291668	0.605906	0.830277	376	256		DAPLYSINESYN-PWY	Timepoint	2	0.00525322	0.00891954	0.556523	0.785373	388	388		PWY-6737	Dietary_group	PR	-0.00267189	0.00882211	0.762163	0.998546	382	382		PWY-5180		Dietary_group	PR	-0.112085	0.169547	0.508965	0.711417	382	61
ENTBACSYN-PWY		Timepoint	2	-0.152062	0.294122	0.605716	0.830277	376	256		PWY-2942	Timepoint	2	0.00274655	0.0047454	0.563353	0.788853	388	388		P42-PWY	Dietary_group	PR	0.0143292	0.0480257	0.76559	0.998546	382	382		PWY-5182		Dietary_group	PR	-0.112085	0.169547	0.508965	0.711417	382	61
GLYCOLYSIS-TCA-GLYOX-BYPASS		Timepoint	2	-0.152697	0.292723	0.602487	0.830277	376	257		PWY-7392	Timepoint	2	-0.0393454	0.0682494	0.564897	0.788853	388	388		PWY-6471	Dietary_group	PR	-0.0137224	0.0459695	0.765479	0.998546	382	382		PWY-6269		Dietary_group	PR	-0.0108549	0.0166599	0.515086	0.711417	382	382
P105-PWY		Timepoint	2	-0.145154	0.280517	0.605405	0.830277	376	256		TRPSYN-PWY	Timepoint	2	-0.00466371	0.00813005	0.566825	0.788853	388	388		PWY-6700	Dietary_group	PR	-0.00952885	0.0318782	0.765171	0.998546	382	382		NONOXIPENT-PWY		Dietary_group	PR	-0.00674762	0.0103701	0.515652	0.711417	382	382
PWY0-166		Timepoint	2	-0.00955784	0.0185466	0.606874	0.830277	376	376		P161-PWY	Timepoint	2	0.00862657	0.015538	0.579362	0.794171	388	388		ILEUSYN-PWY	Dietary_group	PR	-0.00274807	0.00966522	0.776318	0.998546	382	382		NONMEVIPP-PWY		Dietary_group	PR	-0.00526457	0.00812528	0.517432	0.711417	382	382
PWY0-862		Timepoint	2	-0.0299799	0.0575446	0.602938	0.830277	376	376		PWY-6121	Timepoint	2	0.00191372	0.00343981	0.578564	0.794171	388	388		PWY-841	Dietary_group	PR	-0.00811108	0.0286127	0.776967	0.998546	382	382		PWY-7560		Dietary_group	PR	-0.00526457	0.00812528	0.517432	0.711417	382	382
SULFATE-CYS-PWY		Timepoint	2	0.0256738	0.0495091	0.604619	0.830277	376	375		PWY-5531	Timepoint	2	0.0930681	0.168437	0.581165	0.794171	388	110		VALSYN-PWY	Dietary_group	PR	-0.00274807	0.00966522	0.776318	0.998546	382	382		PWY-5509		Dietary_group	PR	-0.0108042	0.0167077	0.518251	0.711417	382	382
PWY-7254		Timepoint	2	-0.0466473	0.0909854	0.608716	0.830277	376	375		PWY-7159	Timepoint	2	0.0930681	0.168437	0.581165	0.794171	388	110		PHOSLIPSYN-PWY	Dietary_group	PR	-0.0037673	0.0133668	0.778222	0.998546	382	382		PWY-7200		Dietary_group	PR	0.0204389	0.0320366	0.523874	0.713165	382	382
BRANCHED-CHAIN-AA-SYN-PWY		Timepoint	2	0.0028658	0.00564167	0.612017	0.830277	376	376		PWY-4984	Timepoint	2	0.0284734	0.0527546	0.58995	0.802544	388	388		FASYN-ELONG-PWY	Dietary_group	PR	-0.0151939	0.0544179	0.78024	0.998546	382	382		LEU-DEG2-PWY		Dietary_group	PR	-0.267947	0.420561	0.524437	0.713165	382	159
GALACT-GLUCUROCAT-PWY		Timepoint	2	0.0102738	0.0207445	0.620957	0.830277	376	376		ECASYN-PWY	Timepoint	2	-0.145031	0.296071	0.624757	0.83878	388	275		PWY-6901	Dietary_group	PR	0.0116527	0.0415629	0.779354	0.998546	382	382		PWY-5384		Dietary_group	PR	-0.0264925	0.0418004	0.526608	0.713165	382	382
ORNDEG-PWY		Timepoint	2	-0.144663	0.292414	0.621333	0.830277	376	256		AST-PWY	Timepoint	2	-0.146222	0.299895	0.626364	0.83878	388	275		PWY-6467	Dietary_group	PR	-0.0188287	0.0702358	0.788787	0.998546	382	382		PWY-5741		Dietary_group	PR	-0.250756	0.406729	0.537928	0.725242	382	159
PWY-7197		Timepoint	2	0.013684	0.0271873	0.615275	0.830277	376	376		PWY-7210	Timepoint	2	-0.0120649	0.0247365	0.626258	0.83878	388	388		PWY-7211	Dietary_group	PR	-0.00796718	0.0309876	0.797236	0.998546	382	382		PWY0-1415		Dietary_group	PR	-0.150961	0.2491	0.544866	0.731331	382	369
PWYG-321		Timepoint	2	-0.0280414	0.0560691	0.617525	0.830277	376	375		ENTBACSYN-PWY	Timepoint	2	-0.144719	0.297962	0.627696	0.83878	388	275		RIBOSYN2-PWY	Dietary_group	PR	0.00296202	0.0115029	0.796932	0.998546	382	382		PWY-5345		Dietary_group	PR	-0.105617	0.176451	0.549827	0.731488	382	381
ARG-POLYAMINE-SYN		Timepoint	2	0.0305583	0.0628539	0.627363	0.834641	376	376		NADSYN-PWY	Timepoint	2	0.0408188	0.0867687	0.638532	0.84127	388	57		PWY-7184	Dietary_group	PR	-0.00953269	0.0372328	0.798069	0.998546	382	382		PWY-7332		Dietary_group	PR	-0.115442	0.192625	0.54933	0.731488	382	379
NONOXIPENT-PWY		Timepoint	2	-0.00320894	0.00675397	0.635206	0.835898	376	376		PWY-5651	Timepoint	2	0.0409018	0.0868429	0.638138	0.84127	388	57		PWY-6125	Dietary_group	PR	-0.00902391	0.0359802	0.802105	0.998546	382	382		PWY-6590		Dietary_group	PR	0.114089	0.200203	0.569112	0.750941	382	377
PWY0-1479		Timepoint	2	0.0440197	0.0926973	0.635393	0.835898	376	374		ORNDEG-PWY	Timepoint	2	-0.137259	0.296791	0.644227	0.84127	388	275		PWY-7197	Dietary_group	PR	-0.00986394	0.0394849	0.802867	0.998546	382	382		CENTFERM-PWY		Dietary_group	PR	0.113832	0.201207	0.571908	0.750941	382	377
X1CMET2-PWY		Timepoint	2	-0.00178105	0.00380105	0.639875	0.835898	376	376		ARGDEG-PWY	Timepoint	2	-0.134507	0.293171	0.646858	0.84127	388	275		PWY0-166	Dietary_group	PR	-0.00576027	0.0242715	0.812534	0.998546	382	382		PPGPPMET-PWY		Dietary_group	PR	-0.230644	0.40768	0.571904	0.750941	382	312
PWY-5989		Timepoint	2	-0.0277004	0.059061	0.639557	0.835898	376	375		ORNARGDEG-PWY	Timepoint	2	-0.134507	0.293171	0.646858	0.84127	388	275		CODH-PWY	Dietary_group	PR	0.0601165	0.258793	0.816436	0.998546	382	365		PWY-7328		Dietary_group	PR	0.0583506	0.105979	0.582245	0.756927	382	382
CODH-PWY		Timepoint	2	0.0705188	0.154084	0.647682	0.835898	376	359		PWY-7211	Timepoint	2	-0.00927804	0.0201756	0.6461	0.84127	388	388		GLYOXYLATE-BYPASS	Dietary_group	PR	0.0971981	0.428951	0.820862	0.998546	382	295		FUC-RHAMCAT-PWY		Dietary_group	PR	-0.0202308	0.0368616	0.583449	0.756927	382	382
PWY-7196		Timepoint	2	0.0120105	0.026006	0.644686	0.835898	376	376		TYRFUMCAT-PWY	Timepoint	2	0.0378709	0.0834121	0.65028	0.84127	388	57		PWY-7003	Dietary_group	PR	-0.0321286	0.140497	0.819245	0.998546	382	382		PWY-6612		Dietary_group	PR	0.00737282	0.0134529	0.583987	0.756927	382	382
PYRIDOXSYN-PWY		Timepoint	2	0.0338061	0.0737836	0.647305	0.835898	376	376		PWY-6628	Timepoint	2	-0.0141806	0.0316663	0.654748	0.84127	388	388		PWY-7228	Dietary_group	PR	-0.00864213	0.0380742	0.820563	0.998546	382	382		KDO-NAGLIPASYN-PWY		Dietary_group	PR	-0.215397	0.396178	0.58698	0.757556	382	312
PWY-7219		Timepoint	2	0.00222781	0.00494044	0.652513	0.838549	376	376		PWY-7198	Timepoint	2	-0.0128828	0.0289518	0.656811	0.84127	388	388		THISYN-PWY	Dietary_group	PR	-0.00908375	0.0399835	0.820402	0.998546	382	382		PWY-5177		Dietary_group	PR	0.10519	0.200395	0.599955	0.771006	382	377
COA-PWY		Timepoint	2	0.00216639	0.0049972	0.665092	0.846622	376	376		PWY-6630	Timepoint	2	-0.0140065	0.0315706	0.657747	0.84127	388	388		HSERMETANA-PWY	Dietary_group	PR	0.0112933	0.0515742	0.826792	0.998546	382	382		RUMP-PWY		Dietary_group	PR	0.0509273	0.0979261	0.60333	0.772058	382	381
TRNA-CHARGING-PWY		Timepoint	2	-0.00210871	0.00492165	0.668768	0.846622	376	376		METHGLYUT-PWY	Timepoint	2	-0.129886	0.297477	0.66284	0.84127	388	275		PWY-6353	Dietary_group	PR	-0.00674743	0.0312949	0.829411	0.998546	382	382		PWY-6897		Dietary_group	PR	-0.00822303	0.0161212	0.6103	0.776618	382	382
ALL-CHORISMATE-PWY		Timepoint	2	-0.0980075	0.229704	0.670073	0.846622	376	256		PWY-5022	Timepoint	2	0.0276539	0.063366	0.662987	0.84127	388	388		DAPLYSINESYN-PWY	Dietary_group	PR	-0.00272894	0.0144152	0.849953	0.998546	382	382		GALACT-GLUCUROCAT-PWY		Dietary_group	PR	-0.0153854	0.0303103	0.612036	0.776618	382	382
PWY-7456		Timepoint	2	0.0138264	0.0326087	0.672005	0.846622	376	376		PWY-6163	Timepoint	2	0.0026058	0.00611383	0.670388	0.843362	388	388		FAO-PWY	Dietary_group	PR	-0.028122	0.144375	0.845667	0.998546	382	381		DTDPRHAMSYN-PWY		Dietary_group	PR	-0.0050046	0.0103455	0.628848	0.794611	382	382
PWY0-845		Timepoint	2	0.0301247	0.0712345	0.672812	0.846622	376	376		P105-PWY	Timepoint	2	-0.120564	0.286165	0.673967	0.843362	388	275		P221-PWY	Dietary_group	PR	-0.0247494	0.120812	0.837794	0.998546	382	381		P122-PWY		Dietary_group	PR	-0.0410548	0.0859231	0.633065	0.796607	382	382
PWY-3781		Timepoint	2	-0.105115	0.251548	0.676479	0.847704	376	236		ALL-CHORISMATE-PWY	Timepoint	2	-0.133414	0.318571	0.675807	0.843362	388	275		PWY-5022	Dietary_group	PR	-0.0201251	0.106312	0.849958	0.998546	382	382		PWY-7371		Dietary_group	PR	0.125144	0.267681	0.640407	0.799186	382	372
P341-PWY		Timepoint	2	0.0688297	0.169583	0.685254	0.851899	376	121		SO4ASSIM-PWY	Timepoint	2	0.0181648	0.0433752	0.675804	0.843362	388	388		PWY-5180	Dietary_group	PR	-0.0479065	0.232858	0.837111	0.998546	382	89		PWY-7377		Dietary_group	PR	-0.0936439	0.200027	0.639946	0.799186	382	382
PWY-6545		Timepoint	2	-0.0100806	0.0248545	0.685468	0.851899	376	376		PWY0-1586	Timepoint	2	0.00788677	0.0190199	0.678818	0.843634	388	388		PWY-5182	Dietary_group	PR	-0.0479065	0.232858	0.837111	0.998546	382	89		COLANSYN-PWY		Dietary_group	PR	0.0166326	0.0360244	0.644563	0.801062	382	382
PHOSLIPSYN-PWY		Timepoint	2	-0.00397421	0.00998798	0.691116	0.854273	376	376		PWY-6891	Timepoint	2	0.0131294	0.0323405	0.685186	0.84514	388	388		PWY-5686	Dietary_group	PR	-0.00182551	0.00944926	0.846915	0.998546	382	382		PWY-6572		Dietary_group	PR	0.0699942	0.155671	0.653238	0.808516	382	380
PWY-5101		Timepoint	2	-0.00218912	0.005538	0.693036	0.854273	376	376		PWY-7090	Timepoint	2	0.0539639	0.13341	0.686262	0.84514	388	377		PWY-6876	Dietary_group	PR	-0.0694874	0.338751	0.837583	0.998546	382	332		P562-PWY		Dietary_group	PR	-0.055472	0.125738	0.659345	0.808935	382	382
PWY-7323		Timepoint	2	0.0110099	0.0289573	0.70418	0.864481	376	376		PWY-7377	Timepoint	2	0.0454177	0.113106	0.688426	0.84514	388	388		PWY-7219	Dietary_group	PR	-0.0016799	0.00845304	0.842579	0.998546	382	382		FOLSYN-PWY		Dietary_group	PR	0.00437539	0.010059	0.663834	0.808935	382	382
PWY-4984		Timepoint	2	-0.0285423	0.0778443	0.714256	0.869779	376	376		CODH-PWY	Timepoint	2	-0.0756351	0.192442	0.694705	0.849396	388	370		PWY0-162	Dietary_group	PR	-0.00627053	0.0324072	0.846679	0.998546	382	382		ORNDEG-PWY		Dietary_group	PR	0.174613	0.402854	0.664944	0.808935	382	266
PWY-6895		Timepoint	2	0.0108591	0.0295782	0.713895	0.869779	376	376		PWY0-1338	Timepoint	2	-0.0932198	0.241164	0.699489	0.851797	388	335		PWY0-41	Dietary_group	PR	-0.0468596	0.241718	0.846391	0.998546	382	112		PWY-6737		Dietary_group	PR	0.00451635	0.010423	0.665043	0.808935	382	382
PWY0-1261		Timepoint	2	0.0253194	0.0713608	0.723098	0.87701	376	375		PWY-5676	Timepoint	2	-0.0143684	0.0377811	0.704102	0.853971	388	388		MET-SAM-PWY	Dietary_group	PR	0.0078693	0.0435276	0.856631	0.998546	382	382		ENTBACSYN-PWY		Dietary_group	PR	0.174104	0.404279	0.666969	0.808935	382	266
PWY-6121		Timepoint	2	0.00131798	0.00376444	0.726615	0.877751	376	376		TCA-GLYOX-BYPASS	Timepoint	2	-0.10575	0.292032	0.717634	0.856951	388	280		PWY-6385	Dietary_group	PR	-0.00155216	0.00877408	0.859681	0.998546	382	382		ECASYN-PWY		Dietary_group	PR	0.169869	0.40222	0.673027	0.813016	382	266
PWY-6572		Timepoint	2	-0.0405036	0.117361	0.730359	0.878759	376	375		GLYCOLYSIS-TCA-GLYOX-BYPASS	Timepoint	2	-0.102725	0.290394	0.72389	0.856951	388	280		PWY-6386	Dietary_group	PR	-0.00162574	0.00914472	0.858993	0.998546	382	382		AST-PWY		Dietary_group	PR	0.168483	0.409226	0.680786	0.819114	382	266
FASYN-ELONG-PWY		Timepoint	2	0.0119847	0.0358142	0.738239	0.881218	376	376		PWY-6353	Timepoint	2	-0.00733065	0.0204352	0.720162	0.856951	388	388		PWY0-1061	Dietary_group	PR	-0.00628382	0.0355144	0.859653	0.998546	382	382		PWY-5154		Dietary_group	PR	0.0306403	0.0766527	0.689584	0.826407	382	382
THREOCAT-PWY		Timepoint	2	-0.0432831	0.128195	0.735991	0.881218	376	46		PWY-6876	Timepoint	2	0.0865834	0.242709	0.721655	0.856951	388	333		PYRIDNUCSYN-PWY	Dietary_group	PR	-0.00156327	0.00874284	0.858187	0.998546	382	382		HEXITOLDEGSUPER-PWY		Dietary_group	PR	-0.0277012	0.0711982	0.697444	0.828297	382	382
PWY-7328		Timepoint	2	-0.0206283	0.0656343	0.753617	0.896033	376	376		PWY-7254	Timepoint	2	-0.0281236	0.0792408	0.723011	0.856951	388	388		PWY-5121	Dietary_group	PR	0.0014101	0.00817628	0.863168	0.998546	382	382		PWY-7456		Dietary_group	PR	0.0230557	0.0591704	0.697018	0.828297	382	382
PWY-6387		Timepoint	2	-0.00154334	0.00515615	0.764999	0.902758	376	376		P162-PWY	Timepoint	2	0.0275826	0.0791649	0.727874	0.856951	388	388		PEPTIDOGLYCANSYN-PWY	Dietary_group	PR	-0.00145703	0.00877091	0.868152	0.998546	382	382		PWY-7663		Dietary_group	PR	-0.00400553	0.0103652	0.69939	0.828297	382	382
PWY4FS-7		Timepoint	2	-0.00376065	0.0127451	0.768241	0.902758	376	376		PWY-5304	Timepoint	2	-0.0180594	0.051809	0.727757	0.856951	388	388		DENOVOPURINE2-PWY	Dietary_group	PR	-0.00439896	0.0268635	0.870015	0.998546	382	382		ARGDEG-PWY		Dietary_group	PR	0.144868	0.397161	0.715498	0.84078	382	266
PWY4FS-8		Timepoint	2	-0.00376065	0.0127451	0.768241	0.902758	376	376		SULFATE-CYS-PWY	Timepoint	2	0.0137795	0.0397734	0.729353	0.856951	388	388		GLYCOL-GLYOXDEG-PWY	Dietary_group	PR	0.068164	0.422349	0.871871	0.998546	382	295		ORNARGDEG-PWY		Dietary_group	PR	0.144868	0.397161	0.715498	0.84078	382	266
GLYCOLYSIS-E-D		Timepoint	2	-0.0167117	0.0603488	0.782124	0.91551	376	375		PWY0-1479	Timepoint	2	-0.0348312	0.102185	0.733554	0.856951	388	387		HEXITOLDEGSUPER-PWY	Dietary_group	PR	0.00938782	0.0583677	0.872307	0.998546	382	382		P105-PWY		Dietary_group	PR	0.128214	0.383981	0.738637	0.863458	382	266
GLUCOSE1PMETAB-PWY		Timepoint	2	-0.0422864	0.157583	0.78871	0.919655	376	372		PWY-5100	Timepoint	2	-0.00242992	0.00716754	0.734935	0.856951	388	388		HOMOSER-METSYN-PWY	Dietary_group	PR	0.00767361	0.0494681	0.876808	0.998546	382	382		METHGLYUT-PWY		Dietary_group	PR	0.133598	0.403835	0.740963	0.863458	382	266
PWY-5189		Timepoint	2	-0.00655533	0.0249739	0.793209	0.921342	376	376		PWY-5104	Timepoint	2	0.00203575	0.00610257	0.739023	0.858403	388	388		PWY-7210	Dietary_group	PR	-0.00495676	0.03195	0.876794	0.998546	382	382		CODH-PWY		Dietary_group	PR	0.085942	0.265377	0.746234	0.863458	382	364
PWY-7187		Timepoint	2	-0.00391211	0.0156973	0.803444	0.929656	376	376		PWY-5532	Timepoint	2	-0.0690519	0.222528	0.756636	0.864886	388	219		PWY-6163	Dietary_group	PR	0.00131169	0.00859021	0.87872	0.998546	382	382		GLUTORN-PWY		Dietary_group	PR	-0.0049618	0.0153089	0.746034	0.863458	382	382
POLYISOPRENSYN-PWY		Timepoint	2	0.0068168	0.0294644	0.817267	0.94204	376	376		PWY-6901	Timepoint	2	-0.00749782	0.0240221	0.755258	0.864886	388	388		PWY-6387	Dietary_group	PR	-0.00132801	0.00894877	0.882106	0.998546	382	382		SER-GLYSYN-PWY		Dietary_group	PR	-0.00261158	0.00891661	0.769769	0.887291	382	382
GLUCONEO-PWY		Timepoint	2	-0.00219909	0.01013	0.828358	0.947126	376	376		PYRIDNUCSYN-PWY	Timepoint	2	-0.00182824	0.00591532	0.757576	0.864886	388	388		P108-PWY	Dietary_group	PR	0.0093277	0.0671193	0.889547	0.998546	382	382		GLYCOL-GLYOXDEG-PWY		Dietary_group	PR	-0.116532	0.419438	0.781297	0.896897	382	294
HISTSYN-PWY		Timepoint	2	-0.00113561	0.00524026	0.82865	0.947126	376	376		SALVADEHYPOX-PWY	Timepoint	2	0.00877681	0.0283536	0.757212	0.864886	388	388		P163-PWY	Dietary_group	PR	-0.0159388	0.11221	0.887121	0.998546	382	381		GLYOXYLATE-BYPASS		Dietary_group	PR	-0.116852	0.426075	0.784043	0.896897	382	294
PWY-6891		Timepoint	2	0.0084343	0.0394903	0.831087	0.947126	376	376		PWY-5747	Timepoint	2	-0.067574	0.219899	0.758923	0.864886	388	136		PWY-6545	Dietary_group	PR	-0.00430457	0.0306245	0.888294	0.998546	382	382		PWY-7221		Dietary_group	PR	-0.00217403	0.00808321	0.788112	0.89815	382	382
GLUTORN-PWY		Timepoint	2	-0.00187291	0.00897233	0.834854	0.947842	376	376		PWY-5705	Timepoint	2	-0.0158697	0.0526674	0.76347	0.866515	388	388		THREOCAT-PWY	Dietary_group	PR	-0.0218152	0.160913	0.892233	0.998546	382	46		PWY-5971		Dietary_group	PR	0.0280648	0.112977	0.803952	0.905608	382	381
PWY-5188		Timepoint	2	-0.00474799	0.0240792	0.84388	0.951871	376	376		PWY-7234	Timepoint	2	0.0186268	0.0636266	0.770005	0.866515	388	388		PWY-6703	Dietary_group	PR	-0.00350096	0.0271453	0.89745	0.998546	382	382		PWY-6628		Dietary_group	PR	0.0155853	0.0635169	0.806302	0.905608	382	382
POLYAMINSYN3-PWY		Timepoint	2	0.0140919	0.0743036	0.849769	0.951871	376	375		PWY-5507	Timepoint	2	-0.066449	0.229172	0.772139	0.866515	388	175		SALVADEHYPOX-PWY	Dietary_group	PR	-0.00559941	0.044033	0.898879	0.998546	382	382		PWY-6630		Dietary_group	PR	0.0151286	0.0633471	0.811376	0.905608	382	382
P162-PWY		Timepoint	2	0.0199103	0.1106	0.857314	0.951871	376	372		HEMESYN2-PWY	Timepoint	2	-0.0174673	0.0605553	0.773287	0.866515	388	388		COA-PWY	Dietary_group	PR	-0.00100696	0.00854498	0.906256	0.998546	382	382		PWY-7220		Dietary_group	PR	0.00514159	0.0215476	0.811534	0.905608	382	382
PEPTIDOGLYCANSYN-PWY		Timepoint	2	-0.000936475	0.00510456	0.854619	0.951871	376	376		X1CMET2-PWY	Timepoint	2	0.00126001	0.00439634	0.774699	0.866515	388	388		PWY-7198	Dietary_group	PR	-0.00440708	0.0366199	0.904273	0.998546	382	382		PWY-7222		Dietary_group	PR	0.00514159	0.0215476	0.811534	0.905608	382	382
PWY-5022		Timepoint	2	0.0146727	0.080769	0.856026	0.951871	376	376		PWY-1861	Timepoint	2	0.0165262	0.063196	0.793959	0.884781	388	388		PWY-7392	Dietary_group	PR	-0.0147076	0.120689	0.903073	0.998546	382	382		THREOCAT-PWY		Dietary_group	PR	0.0385914	0.16271	0.812648	0.905608	382	51
PWY-6386		Timepoint	2	-0.00097803	0.00525849	0.852636	0.951871	376	376		HISTSYN-PWY	Timepoint	2	0.00126275	0.00499448	0.800645	0.888952	388	388		PYRIDNUCSAL-PWY	Dietary_group	PR	-0.000974759	0.00824269	0.905927	0.998546	382	382		PWY-5677		Dietary_group	PR	0.0246011	0.109182	0.821852	0.911535	382	381
P461-PWY		Timepoint	2	-0.0125325	0.0718451	0.861694	0.95323	376	376		GALACTUROCAT-PWY	Timepoint	2	-0.00430551	0.0176718	0.807751	0.893556	388	388		PWY-6151	Dietary_group	PR	0.00157803	0.0141675	0.911372	0.998546	382	382		P461-PWY		Dietary_group	PR	0.0197983	0.0904856	0.826925	0.911535	382	382
P124-PWY		Timepoint	2	-0.0101674	0.0608065	0.867378	0.953918	376	376		CALVIN-PWY	Timepoint	2	-0.00128771	0.00557093	0.817425	0.897682	388	388		PWY0-781	Dietary_group	PR	0.00437525	0.0441614	0.921133	0.998546	382	382		PWY-6126		Dietary_group	PR	-0.00206865	0.00945993	0.827022	0.911535	382	382
DTDPRHAMSYN-PWY		Timepoint	2	0.00103749	0.006458	0.87253	0.953918	376	376		GLYCOL-GLYOXDEG-PWY	Timepoint	2	-0.0679518	0.292178	0.816323	0.897682	388	305		NAGLIPASYN-PWY	Dietary_group	PR	-0.00545229	0.069787	0.937768	0.998546	382	382		PWY-6263		Dietary_group	PR	0.0514255	0.249752	0.836976	0.915822	382	372
PWY-7200		Timepoint	2	-0.00327536	0.0205814	0.873713	0.953918	376	376		GLUCUROCAT-PWY	Timepoint	2	0.00450537	0.0208646	0.829251	0.907369	388	388		PWY-5695	Dietary_group	PR	-0.00305123	0.0383711	0.936662	0.998546	382	382		PYRIDNUCSYN-PWY		Dietary_group	PR	-0.00203109	0.00965782	0.833544	0.915383	382	382
PWY0-1586		Timepoint	2	-0.00323626	0.0205388	0.874951	0.953918	376	376		PWY-7003	Timepoint	2	0.0196274	0.0980179	0.841485	0.911239	388	388		PWY-6629	Dietary_group	PR	-0.035667	0.462251	0.938538	0.998546	382	309		ALL-CHORISMATE-PWY		Dietary_group	PR	0.0773711	0.403546	0.848059	0.921273	382	266
NADSYN-PWY		Timepoint	2	0.00777068	0.0543884	0.886536	0.960328	376	35		RUMP-PWY	Timepoint	2	0.0108359	0.0538212	0.840635	0.911239	388	388		PWY-5347	Dietary_group	PR	0.00249146	0.036638	0.94582	0.998546	382	382		PWY-5028		Dietary_group	PR	-0.039733	0.207052	0.847926	0.921273	382	48
P122-PWY		Timepoint	2	0.00746027	0.0567723	0.895588	0.962025	376	376		GLYOXYLATE-BYPASS	Timepoint	2	-0.0553157	0.296592	0.85223	0.911239	388	305		PWY-621	Dietary_group	PR	-0.00142236	0.0207702	0.94544	0.998546	382	382		FAO-PWY		Dietary_group	PR	0.0365696	0.203315	0.857355	0.928033	382	376
PWY-5651		Timepoint	2	0.0077293	0.0544148	0.887191	0.960328	376	35		P122-PWY	Timepoint	2	0.00975019	0.0527768	0.853612	0.911239	388	388		PWY0-862	Dietary_group	PR	-0.00660836	0.0974394	0.945965	0.998546	382	382		HSERMETANA-PWY		Dietary_group	PR	0.00963523	0.0565265	0.864744	0.932689	382	382
PWY0-1415		Timepoint	2	0.0180008	0.136184	0.894972	0.962025	376	360		P124-PWY	Timepoint	2	0.0103068	0.0571373	0.857025	0.911239	388	388		P124-PWY	Dietary_group	PR	-0.0052007	0.0825376	0.949792	0.998546	382	382		HOMOSER-METSYN-PWY		Dietary_group	PR	0.0082751	0.0526803	0.875265	0.940677	382	382
PWY-6749		Timepoint	2	0.005256	0.0422543	0.90113	0.962025	376	376		PWY-6737	Timepoint	2	-0.00100337	0.00545246	0.854175	0.911239	388	388		TCA-GLYOX-BYPASS	Dietary_group	PR	0.0251844	0.411948	0.951285	0.998546	382	268		PWY-6891		Dietary_group	PR	0.0084429	0.0590366	0.886358	0.945866	382	382
PWY-6122		Timepoint	2	0.000520775	0.0044727	0.907422	0.962025	376	376		RIBOSYN2-PWY	Timepoint	2	0.00148959	0.00781217	0.848965	0.911239	388	388		COMPLETE-ARO-PWY	Dietary_group	PR	0.000566446	0.00982657	0.954063	0.998546	382	382		PWY0-781		Dietary_group	PR	-0.00776797	0.0528331	0.883189	0.945826	382	382
PWY-6277		Timepoint	2	0.000520775	0.0044727	0.907422	0.962025	376	376		PWY-7315	Timepoint	2	0.00698632	0.0392538	0.858913	0.911239	388	388		GLYCOLYSIS-TCA-GLYOX-BYPASS	Dietary_group	PR	0.0217689	0.407748	0.957451	0.998546	382	268		PWY-6629		Dietary_group	PR	-0.0565225	0.473537	0.905052	0.962415	382	311
PWY-7184		Timepoint	2	-0.00274704	0.0250886	0.912918	0.962025	376	376		PWY-7431	Timepoint	2	-0.042137	0.238514	0.859944	0.911239	388	148		P122-PWY	Dietary_group	PR	0.00391512	0.0744467	0.958087	0.998546	382	382		MET-SAM-PWY		Dietary_group	PR	0.00516951	0.0467806	0.912068	0.962801	382	382
TYRFUMCAT-PWY		Timepoint	2	0.00569996	0.0527575	0.914074	0.962025	376	35		PWY-5505	Timepoint	2	-0.00216432	0.0128633	0.866544	0.913844	388	388		ALL-CHORISMATE-PWY	Dietary_group	PR	-0.0139598	0.31721	0.964921	0.998546	382	265		UBISYN-PWY		Dietary_group	PR	-0.038167	0.33221	0.908596	0.962792	382	361
PWY-5677		Timepoint	2	0.00854771	0.0804098	0.915447	0.962025	376	375		PWY0-41	Timepoint	2	-0.0230968	0.14048	0.869564	0.913844	388	127		PWY-5989	Dietary_group	PR	0.00401256	0.0995696	0.967876	0.998546	382	382		PWY-5005		Dietary_group	PR	0.0220331	0.219428	0.920071	0.962801	382	379
RHAMCAT-PWY		Timepoint	2	-0.0029545	0.0284628	0.917428	0.962025	376	376		PWY-7332	Timepoint	2	0.0140325	0.087066	0.872114	0.913844	388	385		PWY0-1261	Dietary_group	PR	0.00479086	0.0972301	0.960728	0.998546	382	382		TCA-GLYOX-BYPASS		Dietary_group	PR	0.0405879	0.399681	0.919168	0.962801	382	269
PWY-7199		Timepoint	2	0.0011765	0.0122943	0.923856	0.965413	376	376		PWY-6608	Timepoint	2	0.00284395	0.0180967	0.875276	0.913844	388	388		PWY-5971	Dietary_group	PR	-0.00336085	0.0912801	0.970649	0.998546	382	382		GLYCOLYSIS-TCA-GLYOX-BYPASS		Dietary_group	PR	0.0390296	0.39573	0.921487	0.962801	382	269
PWY-5005		Timepoint	2	0.0138458	0.154382	0.928624	0.96705	376	370		PENTOSE-P-PWY	Timepoint	2	-0.00377222	0.0244494	0.877532	0.913844	388	388		HEMESYN2-PWY	Dietary_group	PR	-0.00305053	0.0871066	0.972082	0.998546	382	382		GALACTUROCAT-PWY		Dietary_group	PR	0.00266771	0.0281478	0.924544	0.962801	382	382
PWY-6519		Timepoint	2	-0.00400262	0.0586031	0.945613	0.977997	376	375		TCA	Timepoint	2	-0.00592565	0.0469502	0.899686	0.933695	388	388		PWY-6282	Dietary_group	PR	0.00332424	0.0992513	0.973299	0.998546	382	382		PWY-1861		Dietary_group	PR	-0.00854587	0.112657	0.939573	0.964648	382	381
PWY-7208		Timepoint	2	-0.000374605	0.00541133	0.944877	0.977997	376	376		PWY-5028	Timepoint	2	0.0166615	0.146691	0.90968	0.938999	388	44		FUCCAT-PWY	Dietary_group	PR	-0.00123769	0.0444167	0.977784	0.998546	382	382		PWY-5347		Dietary_group	PR	-0.00296036	0.0399195	0.940924	0.964648	382	382
PWY-6629		Timepoint	2	0.0113485	0.232573	0.96113	0.990653	376	304		PWY-6749	Timepoint	2	-0.00453422	0.0405231	0.911015	0.938999	388	388		PWY-5667	Dietary_group	PR	0.000241113	0.0112358	0.982891	0.998546	382	382		PWY-5747		Dietary_group	PR	-0.0236979	0.366626	0.948497	0.964648	382	129
PWY-6385		Timepoint	2	-0.000171451	0.00508387	0.97313	0.991652	376	376		PWY0-42	Timepoint	2	-0.0184247	0.220891	0.933604	0.959009	388	132		PWY0-1319	Dietary_group	PR	0.000241113	0.0112358	0.982891	0.998546	382	382		PWY-7211		Dietary_group	PR	-0.00210933	0.0318608	0.94725	0.964648	382	382
BIOTIN-BIOSYNTHESIS-PWY		Timepoint	2	0.00135072	0.0537808	0.979987	0.991652	376	375		GALACT-GLUCUROCAT-PWY	Timepoint	2	-0.00104879	0.0188805	0.955754	0.977531	388	388		PWY0-1586	Dietary_group	PR	0.000580387	0.0284803	0.983752	0.998546	382	382		PWY-5855		Dietary_group	PR	0.0184182	0.326651	0.955065	0.964648	382	362
GLUCUROCAT-PWY		Timepoint	2	-0.000646216	0.023458	0.97805	0.991652	376	376		POLYAMINSYN3-PWY	Timepoint	2	-0.00326701	0.0627676	0.958539	0.977531	388	388		PWY-5505	Dietary_group	PR	0.000355264	0.0200857	0.985898	0.998546	382	382		PWY-5856		Dietary_group	PR	0.0184182	0.326651	0.955065	0.964648	382	362
PANTO-PWY		Timepoint	2	-0.00022404	0.00902881	0.980228	0.991652	376	376		FUCCAT-PWY	Timepoint	2	-0.00141132	0.0310312	0.963768	0.977531	388	388		PWY-7315	Dietary_group	PR	-0.000943073	0.0552811	0.986398	0.998546	382	382		PWY-5857		Dietary_group	PR	0.0184182	0.326651	0.955065	0.964648	382	362
PWY-5154		Timepoint	2	-0.0013581	0.0535774	0.979801	0.991652	376	376		P164-PWY	Timepoint	2	-0.00129754	0.0291874	0.964584	0.977531	388	388		PWY-7664	Dietary_group	PR	-0.00110563	0.0954839	0.990768	0.998546	382	382		PWY-6708		Dietary_group	PR	0.0184182	0.326651	0.955065	0.964648	382	362
PWY-3001		Timepoint	2	-8.73844e-05	0.00392839	0.982275	0.991652	376	376		FOLSYN-PWY	Timepoint	2	-0.000222689	0.00612825	0.971047	0.978443	388	388		FASYN-INITIAL-PWY	Dietary_group	PR	0.000873537	0.100312	0.993057	0.998546	382	382		PWY0-42		Dietary_group	PR	-0.0225408	0.366197	0.950951	0.964648	382	126
HEME-BIOSYNTHESIS-II		Timepoint	2	0.00204935	0.140404	0.988369	0.991652	376	360		PWY-7199	Timepoint	2	-0.000354953	0.0100873	0.971963	0.978443	388	388		P461-PWY	Dietary_group	PR	-0.000561931	0.0780325	0.994258	0.998546	382	382		SULFATE-CYS-PWY		Dietary_group	PR	-0.00371788	0.0775056	0.961766	0.968178	382	381
PRPP-PWY		Timepoint	2	-0.000698598	0.042104	0.986778	0.991652	376	376		PWY-6151	Timepoint	2	0.000172608	0.0102794	0.986619	0.986619	388	388		PWYG-321	Dietary_group	PR	-0.000458444	0.095194	0.99616	0.998546	382	382		PWY-7242		Dietary_group	PR	0.000740429	0.0289378	0.9796	0.982855	382	382
PWY-5918		Timepoint	2	0.000378057	0.137915	0.997816	0.997816	376	360		PWY-6612	Timepoint	2	-0.000140312	0.0082129	0.986386	0.986619	388	388		ARO-PWY	Dietary_group	PR	-1.79456e-05	0.00983871	0.998546	0.998546	382	382		SO4ASSIM-PWY		Dietary_group	PR	-0.00131296	0.08346	0.987457	0.987457	382	381
